# Supplementary material for: From papers to RDF-based integration of physicochemical data and adverse outcome pathways for nanomaterials
Source: J Cheminform. 2024 May 1;16:49. doi: 10.1186/s13321-024-00833-0 (PMC11064368; doi:10.1186/s13321-024-00833-0)
Supplement: Supplementary file 2 — Additional file 2: Spreadsheet with raw data. The main sheet with the final data is the seventh sheet. [file 13321_2024_833_MOESM2_ESM.xlsx]

## Sheet: ENMs
	Source	Author_year	Yes	NP	ERM	material type	Final Term	material type name / description	KEs/MIEs described in paper	KE/MIE title	MIE ID (KE ID AOP-Wiki)	KE title	KE ID	Primary size descriptor (ECD, Feret diameter , length)	Primary size value	qualifier (U or SD)	qualifier value	Primary size Unit	Normalized primary size (nm)	Primary size method	Primary size instrument	Nominal size	Unit	Bundle diameter	qualifier (U or SD)	qualifier value	Unit	Normalized bundle diameter (nm)	Bundle diameter method	Diameter	qualifier (U or SD)	qualifier value	Unit	Normalized diameter (nm)	Diameter method	Diameter instrument	Hydrodynamic diameter	qualifier (U or SD)	qualifier value	Unit	Medium	Hydrodymanic diameter method	Hydrodymanic diameter instrument	Surface area	qualifier (U or SD)	qualifier value	Unit	Surface area method/instrument	Shape
	3	Nikota_2017	Yes	MWCNT (Mitsui XNRi-7)	erm:ERM00000099	npo:NPO_354	Yes	multi-walled carbon nanotubes	Cellular sensing of substance or substance induced damage					length	3.86			μm	3860	TEM/EDS	Philips CM20									49		13.4	nm	49	TEM/EDS	Philips CM20													tube
	4	Ma_2016	Yes	MWCNTS-COOH	erm:ERM00000100	npo:NPO_354	Maybe	multi-walled carbon nanotubes	Induction of IL1β and TNFα					length	250-450			nm	350	TEM										22.85		2.35	nm	22.85			100		0.96	nm	water	DLS							tube
	5	Huaux_2015	No	MWCNT (Mitsui XNRi-7, CNT-7 )		npo:NPO_354	Maybe	multi-walled carbon nanotubes	Cellular sensing of substance or substance induced damage																																								tube
		Huaux_2015	No	MWCNT (Mitsui XNRi-7, short CNT-7)		npo:NPO_354	Maybe	multi-walled carbon nanotubes	Cellular sensing of substance or substance induced damage																																								tube
	5	Huaux_2015	No	see 27	erm:ERM00000101
	6	Pisani_2017	No	Magnetic (core-FE2O3)	erm:ERM00000102	chebi:CHEBI_139552
		Pisani_2017	No	Mesoporous silica nanocarriers (M-MSNs)	erm:ERM00000103	npo:NPO_1373
	7	Thai_2016	No	TiO2 NP A (anatase>rutile)	erm:ERM00000104	npo:NPO_1486	Yes	titanium dioxide nanoparticle	nuclear receptor signalling;stress response						31			nm		TEM																	402.8 nm					DLS		52.9 m2/g				BET	sphere
		Thai_2016	No	TiO2 NP B (anatase>rutile)	erm:ERM00000105	npo:NPO_1486	Yes	titanium dioxide nanoparticle	nuclear receptor signalling;stress response						59			nm		TEM																	534 nm					DLS		22.2 m2/g				BET	sphere
		Thai_2016	No	TiO2 NP C (anatase)	erm:ERM00000106	npo:NPO_1486	Yes	titanium dioxide nanoparticle	nuclear receptor signalling;stress response						25			nm		TEM																	331.2 nm					DLS		118 m2/g				BET	sphere
		Thai_2016	No	TiO2 NP D (anatase>rutile)	erm:ERM00000107	npo:NPO_1486	Yes	titanium dioxide nanoparticle	nuclear receptor signalling;stress response						22			nm		TEM																	328 nm					DLS		49.8 m2/g				BET	sphere
		Thai_2016	No	TiO2 NP H (rutile)	erm:ERM00000108	npo:NPO_1486	Yes	titanium dioxide nanoparticle	nuclear receptor signalling;stress response						214			nm		TEM																	452.7 nm					DLS		11.6 m2/g				BET	sphere
		Thai_2016	No	TiO2 NP I (anatase)	erm:ERM00000307	npo:NPO_1486	Yes	titanium dioxide nanoparticle	nuclear receptor signalling;stress response						142			nm		TEM																	467.9 nm					DLS		6.99 m2/g				BET	sphere
	4	Ma_2016	Yes	MWCNTS-COOH	erm:ERM00000100	npo:NPO_354	Maybe	multi-walled carbon nanotubes	Induction of IL1β and TNFα					length	250-450			nm	350	TEM										22.85		2.35	nm	22.85			661		31.14	nm	PBS	DLS							tube
	4	Ma_2016	Yes	MWCNTS-COOH	erm:ERM00000100	npo:NPO_354	Maybe	multi-walled carbon nanotubes	Induction of IL1β and TNFα					length	250-450			nm	350	TEM										22.85		2.35	nm	22.85			177		9.08	nm	medium + 10% FBS	DLS							tube
	8	Labib_2015	Yes	MWCNTS (Mitsui-7)	erm:ERM00000313	npo:NPO_354	Yes	multi-walled carbon nanotubes	Cellular sensing of the substance-induced damage resulting in the release of danger signals					length	5.73	SD	3.67	μm	5730	TEM										74	SD	28	μm	74	TEM									22			m2/g	BET	tube
	8	Labib_2015	Yes	MWCNTS (NM-401)	erm:ERM00000109	npo:NPO_354	Yes	multi-walled carbon nanotubes	Cellular sensing of the substance-induced damage resulting in the release of danger signals					length	0.85	SD	0.46	μm	850	TEM										11	SD	4	μm	11	TEM									246			m2/g	BET	tube
	8	Labib_2015	Yes	MWCNTS (NRCWE-026)	erm:ERM00000312	npo:NPO_354	Yes	multi-walled carbon nanotubes	Cellular sensing of the substance-induced damage resulting in the release of danger signals					length	4.05	SD	2.37	μm	4050	TEM										67	SD	35	μm	67	TEM									18			m2/g	BET	tube
	9	Wang_2015	Yes	Graphene (G)	erm:ERM00000111	chebi:CHEBI_134404	Yes	graphene	Lysosomal injury																					640			nm	640	TEM/AFM	JEOL 100CX	1179.2	SD	109.1	nm	water	DLS	HT-DLS, Dynapro Plate Reader, Wyatt Technology						sheet
	9	Wang_2015	Yes	Graphene (G)	erm:ERM00000111	chebi:CHEBI_134404	Yes	graphene	Lysosomal injury																					640			nm	640	TEM/AFM	JEOL 100CX	743.8	SD	124.5	nm	BEGM	DLS	HT-DLS, Dynapro Plate Reader, Wyatt Technology						sheet
	9	Wang_2015	Yes	Graphene (G)	erm:ERM00000111	chebi:CHEBI_134404	Yes	graphene	Lysosomal injury																					640			nm	640	TEM/AFM	JEOL 100CX	1035.9	SD	247.3	nm	RPMI	DLS	HT-DLS, Dynapro Plate Reader, Wyatt Technology						sheet
	9	Wang_2015	Yes	Graphene (PF108-G)	erm:ERM00000321	chebi:CHEBI_134404	Maybe	graphene	No effect																					45			nm	45	TEM/AFM	JEOL 100CX	236.3	SD	19.5	nm	water	DLS	HT-DLS, Dynapro Plate Reader, Wyatt Technology						sheet
	9	Wang_2015	Yes	Graphene (PF108-G)	erm:ERM00000321	chebi:CHEBI_134404	Maybe	graphene	No effect																					45			nm	45	TEM/AFM	JEOL 100CX	128.3	SD	10.3	nm	BEGM	DLS	HT-DLS, Dynapro Plate Reader, Wyatt Technology						sheet
	9	Wang_2015	Yes	Graphene (PF108-G)	erm:ERM00000321	chebi:CHEBI_134404	Maybe	graphene	No effect																					45			nm	45	TEM/AFM	JEOL 100CX	109.6	SD	9.7	nm	RPMI	DLS	HT-DLS, Dynapro Plate Reader, Wyatt Technology						sheet
	9	Wang_2015	Yes	Graphene oxide(GO-L)	erm:ERM00000322	enm:ENM_0000117	Maybe	graphene oxide	Lysosomal injury																					1676.6			nm	1676.6	TEM/AFM	JEOL 100CX	2007.8	SD	135.7	nm	water	DLS	HT-DLS, Dynapro Plate Reader, Wyatt Technology						sheet
	9	Wang_2015	Yes	Graphene oxide(GO-L)	erm:ERM00000322	enm:ENM_0000117	Maybe	graphene oxide	Lysosomal injury																					1676.6			nm	1676.6	TEM/AFM	JEOL 100CX	3431.7	SD	393.7	nm	BEGM	DLS	HT-DLS, Dynapro Plate Reader, Wyatt Technology						sheet
	9	Wang_2015	Yes	Graphene oxide(GO-L)	erm:ERM00000322	enm:ENM_0000117	Maybe	graphene oxide	Lysosomal injury																					1676.6			nm	1676.6	TEM/AFM	JEOL 100CX	2133.9	SD	314.4	nm	RPMI	DLS	HT-DLS, Dynapro Plate Reader, Wyatt Technology						sheet
	9	Wang_2015	Yes	Graphene oxide(GO-S)	erm:ERM00000112	enm:ENM_0000117	Maybe	graphene oxide	Lysosomal injury																					179.3			nm	179.3	TEM/AFM	JEOL 100CX	329.9	SD	28.4	nm	water	DLS	HT-DLS, Dynapro Plate Reader, Wyatt Technology						sheet
	9	Wang_2015	Yes	Graphene oxide(GO-S)	erm:ERM00000112	enm:ENM_0000117	Maybe	graphene oxide	Lysosomal injury																					179.3			nm	179.3	TEM/AFM	JEOL 100CX	2368	SD	263.8	nm	BEGM	DLS	HT-DLS, Dynapro Plate Reader, Wyatt Technology						sheet
	9	Wang_2015	Yes	Graphene oxide(GO-S)	erm:ERM00000112	enm:ENM_0000117	Maybe	graphene oxide	Lysosomal injury																					179.3			nm	179.3	TEM/AFM	JEOL 100CX	629.3	SD	38.2	nm	RPMI	DLS	HT-DLS, Dynapro Plate Reader, Wyatt Technology						sheet
	9	Wang_2015	Yes	SWCNT(AP-Arc)	erm:ERM00000316	npo:NPO_943	Maybe	single-walled carbon nanotubes	Lysosomal injury					length	100-1000			μm	550	TEM/AFM	JEOL 100CX			6.3	SD	2	nm	6.3	TEM	1.22-1.96			nm	1.59	UV-Vis		880	SD	175	nm	water	DLS	HT-DLS, Dynapro Plate Reader, Wyatt Technology						tube
	9	Wang_2015	Yes	SWCNT(AP-Arc)	erm:ERM00000316	npo:NPO_943	Maybe	single-walled carbon nanotubes	Lysosomal injury					length	100-1000			μm	550	TEM/AFM	JEOL 100CX			6.3	SD	2	nm	6.3	TEM	1.22-1.96			nm	1.59	UV-Vis		974.5	SD	14.3	nm	BEGM	DLS	HT-DLS, Dynapro Plate Reader, Wyatt Technology						tube
	9	Wang_2015	Yes	SWCNT(AP-Arc)	erm:ERM00000316	npo:NPO_943	Maybe	single-walled carbon nanotubes	Lysosomal injury					length	100-1000			μm	550	TEM/AFM	JEOL 100CX			6.3	SD	2	nm	6.3	TEM	1.22-1.96			nm	1.59	UV-Vis		836.5	SD	23.3	nm	RPMI	DLS	HT-DLS, Dynapro Plate Reader, Wyatt Technology						tube
	9	Wang_2015	Yes	SWCNT(AP-Hipco)	erm:ERM00000110	npo:NPO_943	Yes	single-walled carbon nanotubes	Lysosomal injury					length	1000-5000			μm	3000	TEM/AFM	JEOL 100CX			10.7	SD	3.6	nm	10.7	TEM	0.70-1.13			nm	0.915	UV-Vis		1218	SD	507	nm	water	DLS	HT-DLS, Dynapro Plate Reader, Wyatt Technology						tube
	9	Wang_2015	Yes	SWCNT(AP-Hipco)	erm:ERM00000110	npo:NPO_943	Yes	single-walled carbon nanotubes	Lysosomal injury					length	1000-5000			μm	3000	TEM/AFM	JEOL 100CX			10.7	SD	3.6	nm	10.7	TEM	0.70-1.13			nm	0.915	UV-Vis		1156.8	SD	20.5	nm	BEGM	DLS	HT-DLS, Dynapro Plate Reader, Wyatt Technology						tube
	9	Wang_2015	Yes	SWCNT(AP-Hipco)	erm:ERM00000110	npo:NPO_943	Yes	single-walled carbon nanotubes	Lysosomal injury					length	1000-5000			μm	3000	TEM/AFM	JEOL 100CX			10.7	SD	3.6	nm	10.7	TEM	0.70-1.13			nm	0.915	UV-Vis		920.2	SD	45.2	nm	RPMI	DLS	HT-DLS, Dynapro Plate Reader, Wyatt Technology						tube
	9	Wang_2015	Yes	SWCNT(PD-Arc)	erm:ERM00000317	npo:NPO_943	Maybe	single-walled carbon nanotubes	Lysosomal injury					length	100-1000			μm	550	TEM/AFM	JEOL 100CX			7.5	SD	2.4	nm	7.5	TEM	1.22-1.96			nm	1.59	UV-Vis		644	SD	206	nm	water	DLS	HT-DLS, Dynapro Plate Reader, Wyatt Technology						tube
	9	Wang_2015	Yes	SWCNT(PD-Arc)	erm:ERM00000317	npo:NPO_943	Maybe	single-walled carbon nanotubes	Lysosomal injury					length	100-1000			μm	550	TEM/AFM	JEOL 100CX			7.5	SD	2.4	nm	7.5	TEM	1.22-1.96			nm	1.59	UV-Vis		565.6	SD	34.6	nm	BEGM	DLS	HT-DLS, Dynapro Plate Reader, Wyatt Technology						tube
	9	Wang_2015	Yes	SWCNT(PD-Arc)	erm:ERM00000317	npo:NPO_943	Maybe	single-walled carbon nanotubes	Lysosomal injury					length	100-1000			μm	550	TEM/AFM	JEOL 100CX			7.5	SD	2.4	nm	7.5	TEM	1.22-1.96			nm	1.59	UV-Vis		602.4	SD	14.9	nm	RPMI	DLS	HT-DLS, Dynapro Plate Reader, Wyatt Technology						tube
	9	Wang_2015	Yes	SWCNT(PD-Hipco)	erm:ERM00000314	npo:NPO_943	Maybe	single-walled carbon nanotubes	Lysosomal injury					length	500-1500			μm	1000	TEM/AFM	JEOL 100CX			13	SD	3.5	nm	13	TEM	0.70-1.13			nm	0.915	UV-Vis		584	SD	180	nm	water	DLS	HT-DLS, Dynapro Plate Reader, Wyatt Technology						tube
	9	Wang_2015	Yes	SWCNT(PD-Hipco)	erm:ERM00000314	npo:NPO_943	Maybe	single-walled carbon nanotubes	Lysosomal injury					length	500-1500			μm	1000	TEM/AFM	JEOL 100CX			13	SD	3.5	nm	13	TEM	0.70-1.13			nm	0.915	UV-Vis		688.1	SD	46.2	nm	BEGM	DLS	HT-DLS, Dynapro Plate Reader, Wyatt Technology						tube
	9	Wang_2015	Yes	SWCNT(PD-Hipco)	erm:ERM00000314	npo:NPO_943	Maybe	single-walled carbon nanotubes	Lysosomal injury					length	500-1500			μm	1000	TEM/AFM	JEOL 100CX			13	SD	3.5	nm	13	TEM	0.70-1.13			nm	0.915	UV-Vis		639.5	SD	25.1	nm	RPMI	DLS	HT-DLS, Dynapro Plate Reader, Wyatt Technology						tube
	9	Wang_2015	Yes	SWCNT(PD-SG65)	erm:ERM00000319	npo:NPO_943	Maybe	single-walled carbon nanotubes	Lysosomal injury					length	450-2000			μm	1225	TEM/AFM	JEOL 100CX			7.4	SD	2.3	nm	7.4	TEM	0.68-0.98			nm	0.83	UV-Vis		458	SD	128	nm	water	DLS	HT-DLS, Dynapro Plate Reader, Wyatt Technology						tube
	9	Wang_2015	Yes	SWCNT(PD-SG65)	erm:ERM00000319	npo:NPO_943	Maybe	single-walled carbon nanotubes	Lysosomal injury					length	450-2000			μm	1225	TEM/AFM	JEOL 100CX			7.4	SD	2.3	nm	7.4	TEM	0.68-0.98			nm	0.83	UV-Vis		327.5	SD	5.1	nm	BEGM	DLS	HT-DLS, Dynapro Plate Reader, Wyatt Technology						tube
	9	Wang_2015	Yes	SWCNT(PD-SG65)	erm:ERM00000319	npo:NPO_943	Maybe	single-walled carbon nanotubes	Lysosomal injury					length	450-2000			μm	1225	TEM/AFM	JEOL 100CX			7.4	SD	2.3	nm	7.4	TEM	0.68-0.98			nm	0.83	UV-Vis		305.3	SD	4.1	nm	RPMI	DLS	HT-DLS, Dynapro Plate Reader, Wyatt Technology						tube
	9	Wang_2015	Yes	SWCNT(PF108-Arc)	erm:ERM00000318	npo:NPO_943	Maybe	single-walled carbon nanotubes	No effect					length	100-1000			μm	550	TEM/AFM	JEOL 100CX			5	SD		nm	5	TEM	1.22-1.96			nm	1.59	UV-Vis		150	SD	23	nm	water	DLS	HT-DLS, Dynapro Plate Reader, Wyatt Technology						tube
	9	Wang_2015	Yes	SWCNT(PF108-Arc)	erm:ERM00000318	npo:NPO_943	Maybe	single-walled carbon nanotubes	No effect					length	100-1000			μm	550	TEM/AFM	JEOL 100CX			5	SD		nm	5	TEM	1.22-1.96			nm	1.59	UV-Vis		120.9	SD	1.7	nm	BEGM	DLS	HT-DLS, Dynapro Plate Reader, Wyatt Technology						tube
	9	Wang_2015	Yes	SWCNT(PF108-Arc)	erm:ERM00000318	npo:NPO_943	Maybe	single-walled carbon nanotubes	No effect					length	100-1000			μm	550	TEM/AFM	JEOL 100CX			5	SD		nm	5	TEM	1.22-1.96			nm	1.59	UV-Vis		78.9	SD	0.8	nm	RPMI	DLS	HT-DLS, Dynapro Plate Reader, Wyatt Technology						tube
	9	Wang_2015	Yes	SWCNT(PF108-Hipco)	erm:ERM00000315	npo:NPO_943	Maybe	single-walled carbon nanotubes	Lysosomal injury					length	500-1500			μm	1000	TEM/AFM	JEOL 100CX			2021-10-05	SD		nm	7.5	TEM	0.70-1.13			nm	0.915	UV-Vis		272	SD	26	nm	water	DLS	HT-DLS, Dynapro Plate Reader, Wyatt Technology						tube
	9	Wang_2015	Yes	SWCNT(PF108-Hipco)	erm:ERM00000315	npo:NPO_943	Maybe	single-walled carbon nanotubes	Lysosomal injury					length	500-1500			μm	1000	TEM/AFM	JEOL 100CX			2021-10-05	SD		nm	7.5	TEM	0.70-1.13			nm	0.915	UV-Vis		121.8	SD	1.6	nm	BEGM	DLS	HT-DLS, Dynapro Plate Reader, Wyatt Technology						tube
	9	Wang_2015	Yes	SWCNT(PF108-Hipco)	erm:ERM00000315	npo:NPO_943	Maybe	single-walled carbon nanotubes	Lysosomal injury					length	500-1500			μm	1000	TEM/AFM	JEOL 100CX			2021-10-05	SD		nm	7.5	TEM	0.70-1.13			nm	0.915	UV-Vis		78.1	SD	0.6	nm	RPMI	DLS	HT-DLS, Dynapro Plate Reader, Wyatt Technology						tube
	9	Wang_2015	Yes	SWCNT(PF108-SG65)	erm:ERM00000320	npo:NPO_943	Maybe	single-walled carbon nanotubes	No effect					length	450-2000			μm	1225	TEM/AFM	JEOL 100CX			5	SD		nm	5	TEM	0.68-0.98			nm	0.83	UV-Vis		154	SD	32	nm	water	DLS	HT-DLS, Dynapro Plate Reader, Wyatt Technology						tube
	10	Scala_2018	No	10 different types of carbon nanomaterials	erm:ERM00000113
		Scala_2018	No	10 different types of carbon nanomaterials	erm:ERM00000114
		Scala_2018	No	10 different types of carbon nanomaterials	erm:ERM00000115
		Scala_2018	No	10 different types of carbon nanomaterials	erm:ERM00000116
		Scala_2018	No	10 different types of carbon nanomaterials	erm:ERM00000117
		Scala_2018	No	10 different types of carbon nanomaterials	erm:ERM00000118
		Scala_2018	No	10 different types of carbon nanomaterials	erm:ERM00000119
		Scala_2018	No	10 different types of carbon nanomaterials	erm:ERM00000120
		Scala_2018	No	10 different types of carbon nanomaterials	erm:ERM00000121
		Scala_2018	No	10 different types of carbon nanomaterials	erm:ERM00000122
	9	Wang_2015	Yes	SWCNT(PF108-SG65)	erm:ERM00000320	npo:NPO_943	Maybe	single-walled carbon nanotubes	No effect					length	450-2000			μm	1225	TEM/AFM	JEOL 100CX			5	SD		nm	5	TEM	0.68-0.98			nm	0.83	UV-Vis		169.4	SD	6.3	nm	BEGM	DLS	HT-DLS, Dynapro Plate Reader, Wyatt Technology						tube
	9	Wang_2015	Yes	SWCNT(PF108-SG65)	erm:ERM00000320	npo:NPO_943	Maybe	single-walled carbon nanotubes	No effect					length	450-2000			μm	1225	TEM/AFM	JEOL 100CX			5	SD		nm	5	TEM	0.68-0.98			nm	0.83	UV-Vis		97.4	SD	2.2	nm	RPMI	DLS	HT-DLS, Dynapro Plate Reader, Wyatt Technology						tube
	11	Dekkers_2018	Yes	Ag MP	erm:ERM00000124	chebi:CHEBI_33964	Yes	silver microparticle	ROS production;DNA damage						>1000			nm	1000	TEM																				nm		DLS
	11	Dekkers_2018	Yes	ZnO MP	erm:ERM00000127	chebi:CHEBI_36560	Yes	zinc oxide microparticle	ROS production;DNA damage						5000			nm	5000	TEM
	11	Dekkers_2018	Yes	CeO2 NP-A	erm:ERM00000128	enm:ENM_9000006	No	cerium oxide nanoparticle	ROS production;DNA damage						4.7	SD	1.4	nm	4.7	TEM																	172	SD	2	nm		DLS							spherical
	11	Dekkers_2018	Yes	CeO2 NP-C	erm:ERM00000129	enm:ENM_9000006	No	27% zirconium oxide-doped cerium oxide nanoparticle	ROS production;DNA damage						4.6	SD	1.4	nm	4.6	TEM																	297	SD	4	nm		DLS							spherical
	11	Dekkers_2018	Yes	CeO2 NP-E	erm:ERM00000130	enm:ENM_9000006	No	78% zirconium oxide-doped cerium oxide nanoparticle	ROS production;DNA damage						4.7	SD	1.4	nm	4.7	TEM																	358	SD	6	nm		DLS							spherical
	11	Dekkers_2018	Yes	ZnO NPNM110	erm:ERM00000125	enm:ENM_9000205	Yes	zinc oxide nanoparticle NM110	ROS production;DNA damage						151	SD	57	nm	151	TEM																	275	SD	4	nm		DLS							spherical
	11	Dekkers_2018	Yes	ZnO NPNM111	erm:ERM00000126	enm:ENM_9000210	Yes	zinc oxide nanoparticle NM111	ROS production;DNA damage						141	SD	66	nm	141	TEM																	253	SD	1	nm		DLS							spherical
	11	Dekkers_2018	Yes	CeO2 NPNM212	erm:ERM00000131	enm:ENM_9000227	Yes	cerium oxide NM212	ROS production;DNA damage						28.4	SD	10.4	nm	28.4	TEM																	213			nm		DLS							spherical
	11	Dekkers_2018	Yes	Ag NPNM300K	erm:ERM00000123	enm:ENM_9000236	Yes	silver NM300K	ROS production;DNA damage						<20			nm	20	TEM																	50-70			nm		DLS							spherical
	13	Zhang_2018a	Yes	BSA-Gd2O3	erm:ERM00000308	enm:ENM_0000124	Maybe	gadolinium oxide nanoparticle	interruption of calcium sensing receptors																												9	SD	0.3	nm	PBS	DLS							spherical
	13	Zhang_2018a	Yes	BSA-MnO2	erm:ERM00000309	enm:ENM_9000025	Maybe	manganese oxide nanoparticle	interruption of calcium sensing receptors																												14	SD	0.8	nm	PBS	DLS							spherical
	14	Yang_2010	Yes	CuNP	erm:ERM00000132	enm:ENM_9000016	No	copper nanoparticle	production of free radicals						5-60			nm	32.5			25	nm														90			nm		DLS		6.92			m2/g	BET	spherical
	15	Ma_2017	Yes	MWCNTS - pristine	erm:ERM00000133	npo:NPO_354	Yes	multi-walled carbon nanotubes	induction of IL6																																								tube
	15	Ma_2017	Yes	MWCNTS - pristine	erm:ERM00000133	npo:NPO_354	Yes	multi-walled carbon nanotubes	induction of IL6																																								tube
	15	Ma_2017	Yes	MWCNTS-COOH	erm:ERM00000137	npo:NPO_354	No	multi-walled carbon nanotubes carboxylated	induction of IL6																																								tube
	15	Ma_2017	Yes	MWCNTS-COOH	erm:ERM00000137	npo:NPO_354	No	multi-walled carbon nanotubes carboxylated	induction of IL6																																								tube
	15	Ma_2017	Yes	MWCNTS-NH2	erm:ERM00000134	npo:NPO_354	No	multi-walled carbon nanotubes aminated	induction of IL6																																								tube
	15	Ma_2017	Yes	MWCNTS-NH2	erm:ERM00000134	npo:NPO_354	No	multi-walled carbon nanotubes aminated	induction of IL6																																								tube
	15	Ma_2017	Yes	MWCNTS-PEG	erm:ERM00000135	npo:NPO_354	No	multi-walled carbon nanotubes pegylated	induction of IL6																																								tube
	15	Ma_2017	Yes	MWCNTS-PEG	erm:ERM00000135	npo:NPO_354	No	multi-walled carbon nanotubes pegylated	induction of IL6																																								tube
	15	Ma_2017	Yes	MWCNTS-polyethyleneimine	erm:ERM00000136	npo:NPO_354	No	multi-walled carbon nanotubes polyethyleneimine	induction of IL6																																								tube
	15	Ma_2017	Yes	MWCNTS-polyethyleneimine	erm:ERM00000136	npo:NPO_354	No	multi-walled carbon nanotubes polyethyleneimine	induction of IL6																																								tube
	16	Thai_2019	Yes	CeO2 L	erm:ERM00000143	enm:ENM_9000006	No	cerium oxide nanoparticle	interference with signalling molecules						58			nm	58	TEM																	38.14	SD	25.07	nm		DLS		10.1			m2/g	BET
	16	Thai_2019	Yes	CeO2 M	erm:ERM00000144	enm:ENM_9000006	No	cerium oxide nanoparticle	interference with signalling molecules						8			nm	8	TEM																	424.47	SD	200.79	nm		DLS		73.2			m2/g	BET
	16	Thai_2019	Yes	6 TiO2 NP A (anatase/rutile)	erm:ERM00000104	npo:NPO_1486	Yes	titanium dioxide nanoparticle	interference with signalling molecules;ROS production;DNA damage						31			nm	31	TEM																	280.83	SD	106.04	nm		DLS		52.9			m2/g	BET
	16	Thai_2019	Yes	6 TiO2 NP B (anatase/rutile)	erm:ERM00000105	npo:NPO_1486	Yes	titanium dioxide nanoparticle	interference with signalling molecules;ROS production;DNA damage;cytoskeleton remodeling;proliferation						59			nm	59	TEM																	566.4	SD	190.85	nm		DLS		22.2			m2/g	BET
	16	Thai_2019	Yes	6 TiO2 NP C (anatase)	erm:ERM00000106	npo:NPO_1486	Yes	titanium dioxide nanoparticle	interference with signalling molecules;ROS production;DNA damage;cytoskeleton remodeling;proliferation						25			nm	25	TEM																	145.93	SD	52.26	nm		DLS		118			m2/g	BET
	16	Thai_2019	Yes	6 TiO2 NP D (anatase/rutile)	erm:ERM00000108	npo:NPO_1486	Yes	titanium dioxide nanoparticle	interference with signalling molecules;ROS production;DNA damage;cytoskeleton remodeling;proliferation						22			nm	22	TEM																	141.62	SD	138.24	nm		DLS		49.8			m2/g	BET
	16	Thai_2019	Yes	6 TiO2 NP H (rutile)	erm:ERM00000307	npo:NPO_1486	Yes	titanium dioxide nanoparticle	interference with signalling molecules;ROS production;DNA damage						214			nm	214	TEM																	189.87	SD	21.11	nm		DLS		11.6			m2/g	BET
	16	Thai_2019	Yes	6 TiO2 NP I (anatase)	erm:ERM00000107	npo:NPO_1486	Yes	titanium dioxide nanoparticle	interference with signalling molecules;ROS production;DNA damage						142			nm	142	TEM																	483.27	SD	67.46	nm		DLS		6.99			m2/g	BET
	17	Garcia-Reyero_2014	Yes	PVP-AgNP	erm:ERM00000145	chebi:CHEBI_82780	No	polyvinylpyrrolidone-coated silver nanoparticle	ROS production;activation of signalling molecules;inhibition of cellular receptors (dopaminergic, adrenergic, cannabinoid)						30	SD	3	nm	30	TEM																	42			nm		DLS							spherical
	18	Gomes_2017	Yes	PVP-AgNPs	erm:ERM00000147	chebi:CHEBI_82780	No	polyvinylpyrrolidone-coated silver nanoparticle	ROS production;DNA damage;apoptotic stimuli;decreased inflammatory response;histone modifications						25	SD	5	nm	25	TEM		20-30	nm																										spherical
	18	Gomes_2017	Yes	Ag NM300K	erm:ERM00000148	enm:ENM_9000236	Yes	silver NM300K	ROS production;DNA damage;apoptotic stimuli						17	SD	8	nm	17	TEM		15	nm																										spherical
	18	Gomes_2017	Yes	NC-AgNPs	erm:ERM00000146	npo:NPO_1892	No	silver nanoparticle	ROS production;DNA damage;apoptotic stimuli;decreased inflammatory response;histone modifications						26	SD	4	nm	26	TEM		20-30	nm																										spherical
	20	Stapleton_2018	No	fullerene C60	erm:ERM00000149	chebi:CHEBI_33128
		Stapleton_2018	No	MWCNT	erm:ERM00000150	npo:NPO_354
		Stapleton_2018	No	Nnao-TiO2	erm:ERM00000151	chebi:CHEBI_51050
		Stapleton_2018	No	PM2.5	erm:ERM00000152
	21	Boyles_2015	No	CuO NPs	erm:ERM00000153	chebi:CHEBI_83159									28.2 nm
	22	Ndika_2018	No	SWCNT	erm:ERM00000154	npo:NPO_943				cell membrane
		Ndika_2018	No	MWCNT	erm:ERM00000155	npo:NPO_354				cell membrane
		Ndika_2018	No	croc. asbestos	erm:ERM00000156	chebi:CHEBI_46666
		Ndika_2018	No	carbon black	erm:ERM00000157	chebi:CHEBI_133602
	23	Bourdon_2013	Yes	Printex 90 carbonblack nanoparticles (CBNP)	erm:ERM00000158	enm:CHEBI_133602	Maybe	printex 90 carbon black nanoparticle	Pulmonary inflammation;genotoxicity						14			nm	14	TEM	200 kV Tecnai T20 G2																2600			nm		DLS		295–338			m2/g	BET
	24	Pisani_2015	No	fumed Silica NPs (AEROSIL® 200 NPs)	erm:ERM00000159
	25	Shvedova_2016	Yes	multi-walled carbon nanotubes (MWCNT)	erm:ERM00000160	npo:NPO_354	No	multi-walled carbon nanotubes aerosol	cell cycle regulation/progression/control;apoptosis;proliferation;pulmonary and cardiac effects;carcinogenicity					external diameter	2021-08-15			nm		TEM	JEOL2100F TEM																							300-320			m2/g
	25	Shvedova_2016	Yes	multi-walled carbon nanotubes (MWCNT)	erm:ERM00000160	npo:NPO_354	No	multi-walled carbon nanotubes aerosol	cell cycle regulation/progression/control;apoptosis;proliferation;pulmonary and cardiac effects;carcinogenicity					internal diameter	2021-08-04			nm		TEM	JEOL2100F TEM																							300-320			m2/g
	25	Shvedova_2016	Yes	multi-walled carbon nanotubes (MWCNT)	erm:ERM00000160	npo:NPO_354	No	multi-walled carbon nanotubes aerosol	cell cycle regulation/progression/control;apoptosis;proliferation;pulmonary and cardiac effects;carcinogenicity					length	≥2			μm	2000	TEM	JEOL2100F TEM																							300-320			m2/g
	27	Huaux_2015	No	CNT-7	erm:ERM00000161	npo:NPO_606	No	multi-walled carbon nanotubes MWCNT-XNRI-7 from Mitsui & co (Ltd., Tokyo, Japan, Lot# 05072001 K28) sub-sampled at Norwegian Research Centre for the Working Environment (NRCWE) with the code NRCWE-006	Immunosuppression;accumulation of MDSC					length	7.1			µm
		Huaux_2015	No	Short CNT-7	erm:ERM00000162	npo:NPO_606	No	grinding CNT-7 in an oscillatory agate ball mill (Pulverisette 0, Fritsch), with a vertical vibration of 1 mm applied during 6 h	Immunosuppression;accumulation of MDSC					length	2.8			µm
		Huaux_2015	No	CNT-M	erm:ERM00000163	npo:NPO_606	No	CNT-M (Muller)	Immunosuppression;accumulation of MDSC					length	0.7			µm
		Huaux_2015	No	CNT-T	erm:ERM00000164	npo:NPO_606	No	CNT-T (tangled)	Immunosuppression;accumulation of MDSC					length	3			µm
	28	Nikota_2016	No	MWCNT	erm:ERM00000165	npo:NPO_354									10-38 nm																													28-139 m2/g
		Nikota_2016	No	Nanocyl (NC-7000)	erm:ERM00000166										0.85±0.457 μm
		Nikota_2016	No	IO-LE TECNanomaterials (CP-0006-SG)	erm:ERM00000167										4.05±2.40 μm
		Nikota_2016	No	Mitsui & Company (NRCWE-006)	erm:ERM00000168										5.7±0.49 μm
		Nikota_2016	No	OECD WPMNM (NM-401)	erm:ERM00000169	enm:ENM_9000207
		Nikota_2016	No	Mitsui & Company (MWCNT-7)	erm:ERM00000170	enm:ENM_9000239
		Nikota_2016	No	CB	erm:ERM00000171
		Nikota_2016	No	Evonik/Degussa (Printex 90)	erm:ERM00000172
		Nikota_2016	No	TiO2	erm:ERM00000173	chebi:CHEBI_51050
		Nikota_2016	No	Kemira (UV-titan L181)	erm:ERM00000174
		Nikota_2016	No	NanoAmor (NRCWE-030)	erm:ERM00000175
		Nikota_2016	No	Nabond (NRCWE-025)	erm:ERM00000176
		Nikota_2016	No	NanoAmor (NRCWE-001)	erm:ERM00000177
		Nikota_2016	No	NanoAmor (NRCWE-002)	erm:ERM00000178
	29	Hansjosten_2018	No	CeO2 NM-212	erm:ERM00000179	enm:ENM_9000227
		Hansjosten_2018	No	ZnO NM-110	erm:ERM00000180	enm:ENM_9000205
		Hansjosten_2018	No	ZnO NM-111	erm:ERM00000181	enm:ENM_9000210
		Hansjosten_2018	No	Ag NM-300 K	erm:ERM00000182	enm:ENM_9000236
		Hansjosten_2018	No	TiO2 NM103	erm:ERM00000183	enm:ENM_9000208
		Hansjosten_2018	No	TiO2 NM104	erm:ERM00000184	enm:ENM_9000209
		Hansjosten_2018	No	TiO2-PVP	erm:ERM00000185
		Hansjosten_2018	No	TiO2–F127	erm:ERM00000186
		Hansjosten_2018	No	TiO2–AA4040	erm:ERM00000187
		Hansjosten_2018	No	CeO2-plain	erm:ERM00000188
		Hansjosten_2018	No	SiO2-un	erm:ERM00000189
		Hansjosten_2018	No	SiO2–NH2	erm:ERM00000190
		Hansjosten_2018	No	SiO2–COOH	erm:ERM00000191
		Hansjosten_2018	No	PS-NH2	erm:ERM00000192
	30	Lei_2015	Yes	CuMPs	erm:ERM00000194	chebi:CHEBI_23377	Yes	copper macroparticle	No effect													17	μm																					0.25	SD	0.03	m2/g	BET
	30	Lei_2015	Yes	CuNPs	erm:ERM00000193	enm:ENM_9000016	No	copper nanoparticle	ROS (increases in the levels of malondialdehyde (MDA));mitochondrial dysfunction													25	nm																					6.93	SD	0.03	m2/g	BET
	31	Hao_2017	Yes	ZnO	erm:ERM00000195	npo:NPO_1542	No	zinc oxide nanoparticle	ROS production through endoplasmic reticulum stress						30			nm	30																									50			m2/g		spherical
	32	Zhang_2018b	Yes	AgNP-cube	erm:ERM00000324	chebi:CHEBI_82780	Yes	silver cube nanoparticle	activation of Nrf2 singling pathway and increased catalase activity;increased the number and length of protrusions						97.08	SD	15.94	nm	97.08	TEM	Hitachi H-7500																161.08	SD	0.81	nm	water								cube
	32	Zhang_2018b	Yes	AgNP-cube	erm:ERM00000324	chebi:CHEBI_82780	Yes	silver cube nanoparticle	activation of Nrf2 singling pathway and increased catalase activity;increased the number and length of protrusions						97.08	SD	15.94	nm	97.08	TEM	Hitachi H-7500																162.13	SD	0.82	nm	DMEM with 10% FBS								cube
	32	Zhang_2018b	Yes	AgNP-cube	erm:ERM00000324	chebi:CHEBI_82780	Yes	silver cube nanoparticle	activation of Nrf2 singling pathway and increased catalase activity;increased the number and length of protrusions						97.08	SD	15.94	nm	97.08	TEM	Hitachi H-7500																165.93	SD	0.54	nm	1640 with 10% FBS								cube
	32	Zhang_2018b	Yes	AgNP-plate	erm:ERM00000323	chebi:CHEBI_82780	Yes	silver plate nanoparticle	activation of Nrf2 singling pathway and increased catalase activity;increased the number and length of protrusions						37.71	SD	7.47	nm	37.71	TEM	Hitachi H-7500																68.75	SD	1.77	nm	water								plate
	32	Zhang_2018b	Yes	AgNP-plate	erm:ERM00000323	chebi:CHEBI_82780	Yes	silver plate nanoparticle	activation of Nrf2 singling pathway and increased catalase activity;increased the number and length of protrusions						37.71	SD	7.47	nm	37.71	TEM	Hitachi H-7500																68.75	SD	1.77	nm	DMEM with 10% FBS								plate
	32	Zhang_2018b	Yes	AgNP-plate	erm:ERM00000323	chebi:CHEBI_82780	Yes	silver plate nanoparticle	activation of Nrf2 singling pathway and increased catalase activity;increased the number and length of protrusions						37.71	SD	7.47	nm	37.71	TEM	Hitachi H-7500																128.15	SD	1.78	nm	1640 with 10% FBS								plate
	32	Zhang_2018b	Yes	AgNPs 200	erm:ERM00000209	chebi:CHEBI_33964	Yes	silver microparticle	activation of Nrf2 singling pathway and increased catalase activity;increased the number and length of protrusions						190.38	SD	22.63	nm	190.38	TEM	Hitachi H-7500																214.53	SD	2.82	nm	water								spherical
	32	Zhang_2018b	Yes	AgNPs 200	erm:ERM00000209	chebi:CHEBI_33964	Yes	silver microparticle	activation of Nrf2 singling pathway and increased catalase activity;increased the number and length of protrusions						190.38	SD	22.63	nm	190.38	TEM	Hitachi H-7500																217.67	SD	3.43	nm	DMEM with 10% FBS								spherical
	32	Zhang_2018b	Yes	AgNPs 200	erm:ERM00000209	chebi:CHEBI_33964	Yes	silver microparticle	activation of Nrf2 singling pathway and increased catalase activity;increased the number and length of protrusions						190.38	SD	22.63	nm	190.38	TEM	Hitachi H-7500																229.175	SD	5.17	nm	1640 with 10% FBS								spherical
	32	Zhang_2018b	Yes	nEu2O3	erm:ERM00000201	chebi:CHEBI_52733	No	europium oxide nanoparticle	activation of Nrf2 singling pathway and increased catalase activity;promoted activities of SOD and Gpx;activating the NLRP3 inflammasomes;activation of post-transcriptional mechanism;condensed cellular size with reduced numbers of protrusions						75.15	SD	15.94	nm	75.15	TEM	Hitachi H-7500																595.03	SD	18.17	nm	water								spherical
	32	Zhang_2018b	Yes	nEu2O3	erm:ERM00000201	chebi:CHEBI_52733	No	europium oxide nanoparticle	activation of Nrf2 singling pathway and increased catalase activity;promoted activities of SOD and Gpx;activating the NLRP3 inflammasomes;activation of post-transcriptional mechanism;condensed cellular size with reduced numbers of protrusions						75.15	SD	15.94	nm	75.15	TEM	Hitachi H-7500																553.38	SD	56.6	nm	DMEM with 10% FBS								spherical
	32	Zhang_2018b	Yes	nEu2O3	erm:ERM00000201	chebi:CHEBI_52733	No	europium oxide nanoparticle	activation of Nrf2 singling pathway and increased catalase activity;promoted activities of SOD and Gpx;activating the NLRP3 inflammasomes;activation of post-transcriptional mechanism;condensed cellular size with reduced numbers of protrusions						75.15	SD	15.94	nm	75.15	TEM	Hitachi H-7500																502.2	SD	89.12	nm	1640 with 10% FBS								spherical
	32	Zhang_2018b	Yes	AgNPs 100	erm:ERM00000208	chebi:CHEBI_82780	Yes	spherelike silver nanoparticle	activation of Nrf2 singling pathway and increased catalase activity;increased the number and length of protrusions						102.64	SD	11.71	nm	102.64	TEM	Hitachi H-7500																136.49	SD	1.11	nm	water								spherical
	32	Zhang_2018b	Yes	AgNPs 100	erm:ERM00000208	chebi:CHEBI_82780	Yes	spherelike silver nanoparticle	activation of Nrf2 singling pathway and increased catalase activity;increased the number and length of protrusions						102.64	SD	11.71	nm	102.64	TEM	Hitachi H-7500																130.91	SD	2.02	nm	DMEM with 10% FBS								spherical
	32	Zhang_2018b	Yes	AgNPs 100	erm:ERM00000208	chebi:CHEBI_82780	Yes	spherelike silver nanoparticle	activation of Nrf2 singling pathway and increased catalase activity;increased the number and length of protrusions						102.64	SD	11.71	nm	102.64	TEM	Hitachi H-7500																143.15	SD	1.06	nm	1640 with 10% FBS								spherical
	32	Zhang_2018b	Yes	AgNPs 25	erm:ERM00000207	chebi:CHEBI_82780	Yes	spherelike silver nanoparticle	activation of Nrf2 singling pathway and increased catalase activity;increased the number and length of protrusions						21.73	SD	2.76	nm	21.73	TEM	Hitachi H-7500																55.2	SD	1.5	nm	water								spherical
	32	Zhang_2018b	Yes	AgNPs 25	erm:ERM00000207	chebi:CHEBI_82780	Yes	spherelike silver nanoparticle	activation of Nrf2 singling pathway and increased catalase activity;increased the number and length of protrusions						21.73	SD	2.76	nm	21.73	TEM	Hitachi H-7500																29.76	SD	0.2	nm	DMEM with 10% FBS								spherical
	32	Zhang_2018b	Yes	AgNPs 25	erm:ERM00000207	chebi:CHEBI_82780	Yes	spherelike silver nanoparticle	activation of Nrf2 singling pathway and increased catalase activity;increased the number and length of protrusions						21.73	SD	2.76	nm	21.73	TEM	Hitachi H-7500																47.69	SD	1.25	nm	1640 with 10% FBS								spherical
	32	Zhang_2018b	Yes	AgNPs 5	erm:ERM00000206	chebi:CHEBI_82780	Yes	spherelike silver nanoparticle	activation of Nrf2 singling pathway and increased catalase activity;activation of post-transcriptional mechanism;increased the number and length of protrusions						5.6	SD	1.27	nm	5.6	TEM	Hitachi H-7500																149.65	SD	41.49	nm	water								spherical
	32	Zhang_2018b	Yes	AgNPs 5	erm:ERM00000206	chebi:CHEBI_82780	Yes	spherelike silver nanoparticle	activation of Nrf2 singling pathway and increased catalase activity;activation of post-transcriptional mechanism;increased the number and length of protrusions						5.6	SD	1.27	nm	5.6	TEM	Hitachi H-7500																35.79	SD	9.64	nm	DMEM with 10% FBS								spherical
	32	Zhang_2018b	Yes	AgNPs 5	erm:ERM00000206	chebi:CHEBI_82780	Yes	spherelike silver nanoparticle	activation of Nrf2 singling pathway and increased catalase activity;activation of post-transcriptional mechanism;increased the number and length of protrusions						5.6	SD	1.27	nm	5.6	TEM	Hitachi H-7500																40.47	SD	2.07	nm	1640 with 10% FBS								spherical
	32	Zhang_2018b	Yes	nY2O3	erm:ERM00000196	enm:ENM_0000120	Yes	yttrium oxide nanoparticle	activation of Nrf2 singling pathway and increased catalase activity;promoted activities of SOD and Gpx;activating the NLRP3 inflammasomes;condensed cellular size with reduced numbers of protrusions						31.6	SD	5.16	nm	31.6	TEM	Hitachi H-7500																1036.65	SD	257.59	nm	water								spherical
	32	Zhang_2018b	Yes	nY2O3	erm:ERM00000196	enm:ENM_0000120	Yes	yttrium oxide nanoparticle	activation of Nrf2 singling pathway and increased catalase activity;promoted activities of SOD and Gpx;activating the NLRP3 inflammasomes;condensed cellular size with reduced numbers of protrusions						31.6	SD	5.16	nm	31.6	TEM	Hitachi H-7500																349.07	SD	24.73	nm	DMEM with 10% FBS								spherical
	32	Zhang_2018b	Yes	nY2O3	erm:ERM00000196	enm:ENM_0000120	Yes	yttrium oxide nanoparticle	activation of Nrf2 singling pathway and increased catalase activity;promoted activities of SOD and Gpx;activating the NLRP3 inflammasomes;condensed cellular size with reduced numbers of protrusions						31.6	SD	5.16	nm	31.6	TEM	Hitachi H-7500																462.08	SD	96.32	nm	1640 with 10% FBS								spherical
	32	Zhang_2018b	Yes	nLa2O3	erm:ERM00000197	enm:ENM_0000121	Yes	lanthanum oxide nanoparticle	activation of Nrf2 singling pathway and increased catalase activity;activating the NLRP3 inflammasomes;activation of post-transcriptional mechanism;condensed cellular size with reduced numbers of protrusions						19.93	SD	2.17	nm	19.93	TEM	Hitachi H-7500																901.17	SD	237.79	nm	water								spherical
	32	Zhang_2018b	Yes	nLa2O3	erm:ERM00000197	enm:ENM_0000121	Yes	lanthanum oxide nanoparticle	activation of Nrf2 singling pathway and increased catalase activity;activating the NLRP3 inflammasomes;activation of post-transcriptional mechanism;condensed cellular size with reduced numbers of protrusions						19.93	SD	2.17	nm	19.93	TEM	Hitachi H-7500																810.37	SD	21.23	nm	DMEM with 10% FBS								spherical
	32	Zhang_2018b	Yes	nLa2O3	erm:ERM00000197	enm:ENM_0000121	Yes	lanthanum oxide nanoparticle	activation of Nrf2 singling pathway and increased catalase activity;activating the NLRP3 inflammasomes;activation of post-transcriptional mechanism;condensed cellular size with reduced numbers of protrusions						19.93	SD	2.17	nm	19.93	TEM	Hitachi H-7500																495.93	SD	100.08	nm	1640 with 10% FBS								spherical
	32	Zhang_2018b	Yes	nNd2O3	erm:ERM00000199	enm:ENM_0000122	Yes	neodymium oxide nanoparticle	activation of Nrf2 singling pathway and increased catalase activity;activating the NLRP3 inflammasomes;activation of post-transcriptional mechanism;condensed cellular size with reduced numbers of protrusions						164.45	SD	33.49	nm	164.45	TEM	Hitachi H-7500																921.48	SD	28.48	nm	water								spherical
	32	Zhang_2018b	Yes	nNd2O3	erm:ERM00000199	enm:ENM_0000122	Yes	neodymium oxide nanoparticle	activation of Nrf2 singling pathway and increased catalase activity;activating the NLRP3 inflammasomes;activation of post-transcriptional mechanism;condensed cellular size with reduced numbers of protrusions						164.45	SD	33.49	nm	164.45	TEM	Hitachi H-7500																211.35	SD	33.9	nm	DMEM with 10% FBS								spherical
	32	Zhang_2018b	Yes	nNd2O3	erm:ERM00000199	enm:ENM_0000122	Yes	neodymium oxide nanoparticle	activation of Nrf2 singling pathway and increased catalase activity;activating the NLRP3 inflammasomes;activation of post-transcriptional mechanism;condensed cellular size with reduced numbers of protrusions						164.45	SD	33.49	nm	164.45	TEM	Hitachi H-7500																363.93	SD	78.3	nm	1640 with 10% FBS								spherical
	32	Zhang_2018b	Yes	nSm2O3	erm:ERM00000200	enm:ENM_0000123	Yes	samarium oxide nanoparticle	activation of Nrf2 singling pathway and increased catalase activity;activating the NLRP3 inflammasomes;activation of post-transcriptional mechanism;condensed cellular size with reduced numbers of protrusions						89.41	SD	20.43	nm	89.41	TEM	Hitachi H-7500																795.26	SD	38.71	nm	water								spherical
	32	Zhang_2018b	Yes	nSm2O3	erm:ERM00000200	enm:ENM_0000123	Yes	samarium oxide nanoparticle	activation of Nrf2 singling pathway and increased catalase activity;activating the NLRP3 inflammasomes;activation of post-transcriptional mechanism;condensed cellular size with reduced numbers of protrusions						89.41	SD	20.43	nm	89.41	TEM	Hitachi H-7500																219.93	SD	44.2	nm	DMEM with 10% FBS								spherical
	32	Zhang_2018b	Yes	nSm2O3	erm:ERM00000200	enm:ENM_0000123	Yes	samarium oxide nanoparticle	activation of Nrf2 singling pathway and increased catalase activity;activating the NLRP3 inflammasomes;activation of post-transcriptional mechanism;condensed cellular size with reduced numbers of protrusions						89.41	SD	20.43	nm	89.41	TEM	Hitachi H-7500																530.07	SD	183.28	nm	1640 with 10% FBS								spherical
	32	Zhang_2018b	Yes	nGd2O3	erm:ERM00000202	enm:ENM_0000124	Yes	gadolinium oxide nanoparticle	activation of Nrf2 singling pathway and increased catalase activity;activating the NLRP3 inflammasomes;activation of post-transcriptional mechanism;condensed cellular size with reduced numbers of protrusions						45.79	SD	12.15	nm	45.79	TEM	Hitachi H-7500																958.33	SD	50.54	nm	water								spherical
	32	Zhang_2018b	Yes	nGd2O3	erm:ERM00000202	enm:ENM_0000124	Yes	gadolinium oxide nanoparticle	activation of Nrf2 singling pathway and increased catalase activity;activating the NLRP3 inflammasomes;activation of post-transcriptional mechanism;condensed cellular size with reduced numbers of protrusions						45.79	SD	12.15	nm	45.79	TEM	Hitachi H-7500																1192.13	SD	132.62	nm	DMEM with 10% FBS								spherical
	32	Zhang_2018b	Yes	nGd2O3	erm:ERM00000202	enm:ENM_0000124	Yes	gadolinium oxide nanoparticle	activation of Nrf2 singling pathway and increased catalase activity;activating the NLRP3 inflammasomes;activation of post-transcriptional mechanism;condensed cellular size with reduced numbers of protrusions						45.79	SD	12.15	nm	45.79	TEM	Hitachi H-7500																445.52	SD	147.66	nm	1640 with 10% FBS								spherical
	32	Zhang_2018b	Yes	nDy2O3	erm:ERM00000203	enm:ENM_0000125	Yes	dysprosium oxide nanoparticle	activation of Nrf2 singling pathway and increased catalase activity;activating the NLRP3 inflammasomes;activation of post-transcriptional mechanism;condensed cellular size with reduced numbers of protrusions						32.76	SD	3.63	nm	32.76	TEM	Hitachi H-7500																826.2	SD	61.29	nm	water								spherical
	32	Zhang_2018b	Yes	nDy2O3	erm:ERM00000203	enm:ENM_0000125	Yes	dysprosium oxide nanoparticle	activation of Nrf2 singling pathway and increased catalase activity;activating the NLRP3 inflammasomes;activation of post-transcriptional mechanism;condensed cellular size with reduced numbers of protrusions						32.76	SD	3.63	nm	32.76	TEM	Hitachi H-7500																375.9	SD	68.65	nm	DMEM with 10% FBS								spherical
	32	Zhang_2018b	Yes	nDy2O3	erm:ERM00000203	enm:ENM_0000125	Yes	dysprosium oxide nanoparticle	activation of Nrf2 singling pathway and increased catalase activity;activating the NLRP3 inflammasomes;activation of post-transcriptional mechanism;condensed cellular size with reduced numbers of protrusions						32.76	SD	3.63	nm	32.76	TEM	Hitachi H-7500																668.8	SD	138.27	nm	1640 with 10% FBS								spherical
	32	Zhang_2018b	Yes	nEr2O3	erm:ERM00000204	enm:ENM_0000126	Yes	erbium oxide nanoparticle	activation of Nrf2 singling pathway and increased catalase activity;promoted activities of SOD and Gpx;activating the NLRP3 inflammasomes;condensed cellular size with reduced numbers of protrusions						97.55	SD	11.54	nm	97.55	TEM	Hitachi H-7500																615.6	SD	28.73	nm	water								spherical
	32	Zhang_2018b	Yes	nEr2O3	erm:ERM00000204	enm:ENM_0000126	Yes	erbium oxide nanoparticle	activation of Nrf2 singling pathway and increased catalase activity;promoted activities of SOD and Gpx;activating the NLRP3 inflammasomes;condensed cellular size with reduced numbers of protrusions						97.55	SD	11.54	nm	97.55	TEM	Hitachi H-7500																383.04	SD	95.22	nm	DMEM with 10% FBS								spherical
	32	Zhang_2018b	Yes	nEr2O3	erm:ERM00000204	enm:ENM_0000126	Yes	erbium oxide nanoparticle	activation of Nrf2 singling pathway and increased catalase activity;promoted activities of SOD and Gpx;activating the NLRP3 inflammasomes;condensed cellular size with reduced numbers of protrusions						97.55	SD	11.54	nm	97.55	TEM	Hitachi H-7500																305.96	SD	10.47	nm	1640 with 10% FBS								spherical
	32	Zhang_2018b	Yes	nYb2O3	erm:ERM00000205	enm:ENM_0000127	Yes	ytterbium oxide nanoparticle	activation of Nrf2 singling pathway and increased catalase activity;activating the NLRP3 inflammasomes;condensed cellular size with reduced numbers of protrusions						73.54	SD	10.88	nm	73.54	TEM	Hitachi H-7500																540.67	SD	30.04	nm	water								spherical
	32	Zhang_2018b	Yes	nYb2O3	erm:ERM00000205	enm:ENM_0000127	Yes	ytterbium oxide nanoparticle	activation of Nrf2 singling pathway and increased catalase activity;activating the NLRP3 inflammasomes;condensed cellular size with reduced numbers of protrusions						73.54	SD	10.88	nm	73.54	TEM	Hitachi H-7500																544.93	SD	108.58	nm	DMEM with 10% FBS								spherical
	32	Zhang_2018b	Yes	nYb2O3	erm:ERM00000205	enm:ENM_0000127	Yes	ytterbium oxide nanoparticle	activation of Nrf2 singling pathway and increased catalase activity;activating the NLRP3 inflammasomes;condensed cellular size with reduced numbers of protrusions						73.54	SD	10.88	nm	73.54	TEM	Hitachi H-7500																294.1	SD	5.3	nm	1640 with 10% FBS								spherical
	32	Zhang_2018b	Yes	nCeO2	erm:ERM00000198	enm:ENM_9000006	No	cerium oxide nanoparticle	activation of Nrf2 singling pathway and increased catalase activity						15.26	SD	2.03	nm	15.26	TEM	Hitachi H-7500																639.28	SD	121.53	nm	water								spherical
	32	Zhang_2018b	Yes	nCeO2	erm:ERM00000198	enm:ENM_9000006	No	cerium oxide nanoparticle	activation of Nrf2 singling pathway and increased catalase activity						15.26	SD	2.03	nm	15.26	TEM	Hitachi H-7500																433.68	SD	163.27	nm	DMEM with 10% FBS								spherical
	32	Zhang_2018b	Yes	nCeO2	erm:ERM00000198	enm:ENM_9000006	No	cerium oxide nanoparticle	activation of Nrf2 singling pathway and increased catalase activity						15.26	SD	2.03	nm	15.26	TEM	Hitachi H-7500																639	SD	32.76	nm	1640 with 10% FBS								spherical
	32	Zhang_2018b	Yes	nTiO2	erm:ERM00000211	npo:NPO_1486	Yes	titanium dioxide nanoparticle	activation of Nrf2 singling pathway and increased catalase activity;increased the number and length of protrusions						24.47	SD	3.31	nm	24.47	TEM	Hitachi H-7500																1000.2	SD	30.28	nm	water								spherical
	32	Zhang_2018b	Yes	nTiO2	erm:ERM00000211	npo:NPO_1486	Yes	titanium dioxide nanoparticle	activation of Nrf2 singling pathway and increased catalase activity;increased the number and length of protrusions						24.47	SD	3.31	nm	24.47	TEM	Hitachi H-7500																647.32	SD	32.65	nm	DMEM with 10% FBS								spherical
	32	Zhang_2018b	Yes	nTiO2	erm:ERM00000211	npo:NPO_1486	Yes	titanium dioxide nanoparticle	activation of Nrf2 singling pathway and increased catalase activity;increased the number and length of protrusions						24.47	SD	3.31	nm	24.47	TEM	Hitachi H-7500																678.23	SD	75.27	nm	1640 with 10% FBS								spherical
	32	Zhang_2018b	Yes	nZnO	erm:ERM00000210	npo:NPO_1542	No	zinc oxide nanoparticle	activation of Nrf2 singling pathway and increased catalase activity;activation of post-transcriptional mechanism;increased the number and length of protrusions						19.04	SD	3.55	nm	19.04	TEM	Hitachi H-7500																1085	SD	20.58	nm	water								spherical
	32	Zhang_2018b	Yes	nZnO	erm:ERM00000210	npo:NPO_1542	No	zinc oxide nanoparticle	activation of Nrf2 singling pathway and increased catalase activity;activation of post-transcriptional mechanism;increased the number and length of protrusions						19.04	SD	3.55	nm	19.04	TEM	Hitachi H-7500																274.4	SD	20.49	nm	DMEM with 10% FBS								spherical
	32	Zhang_2018b	Yes	nZnO	erm:ERM00000210	npo:NPO_1542	No	zinc oxide nanoparticle	activation of Nrf2 singling pathway and increased catalase activity;activation of post-transcriptional mechanism;increased the number and length of protrusions						19.04	SD	3.55	nm	19.04	TEM	Hitachi H-7500																280.63	SD	3.91	nm	1640 with 10% FBS								spherical
	32	Zhang_2018b	Yes	nFe3O4	erm:ERM00000213	npo:NPO_1548	No	Fe3O4 nanoparticle	activation of Nrf2 singling pathway and increased catalase activity;activation of post-transcriptional mechanism;increased the number and length of protrusions						17.23	SD	1.66	nm	17.23	TEM	Hitachi H-7500																121.17	SD	2.07	nm	water								spherical
	32	Zhang_2018b	Yes	nFe3O4	erm:ERM00000213	npo:NPO_1548	No	Fe3O4 nanoparticle	activation of Nrf2 singling pathway and increased catalase activity;activation of post-transcriptional mechanism;increased the number and length of protrusions						17.23	SD	1.66	nm	17.23	TEM	Hitachi H-7500																805	SD	32.7	nm	DMEM with 10% FBS								spherical
	32	Zhang_2018b	Yes	nFe3O4	erm:ERM00000213	npo:NPO_1548	No	Fe3O4 nanoparticle	activation of Nrf2 singling pathway and increased catalase activity;activation of post-transcriptional mechanism;increased the number and length of protrusions						17.23	SD	1.66	nm	17.23	TEM	Hitachi H-7500																493.47	SD	1.73	nm	1640 with 10% FBS								spherical
	32	Zhang_2018b	Yes	nFe2O3	erm:ERM00000212	npo:NPO_1550	No	Fe2O3 nanoparticle	activation of Nrf2 singling pathway and increased catalase activity;promoted activities of SOD and Gpx;activation of post-transcriptional mechanism;increased the number and length of protrusions						17.92	SD	1.96	nm	17.92	TEM	Hitachi H-7500																318.07	SD	18.17	nm	water								spherical
	32	Zhang_2018b	Yes	nFe2O3	erm:ERM00000212	npo:NPO_1550	No	Fe2O3 nanoparticle	activation of Nrf2 singling pathway and increased catalase activity;promoted activities of SOD and Gpx;activation of post-transcriptional mechanism;increased the number and length of protrusions						17.92	SD	1.96	nm	17.92	TEM	Hitachi H-7500																68.01	SD	7.46	nm	DMEM with 10% FBS								spherical
	32	Zhang_2018b	Yes	nFe2O3	erm:ERM00000212	npo:NPO_1550	No	Fe2O3 nanoparticle	activation of Nrf2 singling pathway and increased catalase activity;promoted activities of SOD and Gpx;activation of post-transcriptional mechanism;increased the number and length of protrusions						17.92	SD	1.96	nm	17.92	TEM	Hitachi H-7500																208.47	SD	11.19	nm	1640 with 10% FBS								spherical
	33	Snyder-Talkington_2015	No	MWCNT	erm:ERM00000214	npo:NPO_354	Yes
	34	Poon_2017	No	TiO2	erm:ERM00000215										18 nm
		Poon_2017	No	ZnO	erm:ERM00000216
		Poon_2017	No	AgNP	erm:ERM00000217
	35	Duan_2016	Yes	CoO	erm:ERM00000220	enm:ENM_0000118	Yes	cobalt oxide nanoparticle	induction of oxidative stress (CoO > Fe3O4 ≫ SiO2);disrupt macrophage function													<100	nm														199	SD	1	nm	at a concentration of 50 μg/mL in RPMI culture medium	DLS
	35	Duan_2016	Yes	SiO2	erm:ERM00000218	npo:NPO_1373	No	silica oxide nanoparticle	induction of oxidative stress (CoO > Fe3O4 ≫ SiO2);disrupt macrophage function													15	nm														40	SD	2	nm	at a concentration of 50 μg/mL in RPMI culture medium	DLS							spherical
	35	Duan_2016	Yes	Fe3O4	erm:ERM00000219	npo:NPO_1548	No	Fe3O4 nanoparticle	induction of oxidative stress (CoO > Fe3O4 ≫ SiO2);disrupt macrophage function						13			nm	13																		216	SD	3	nm	at a concentration of 50 μg/mL in RPMI culture medium	DLS
	36	Warheit_2016	No	aerosols of diesel exhaust (DEEP)	erm:ERM00000221
		Warheit_2016	No	pigment-grade TiO 2	erm:ERM00000222	chebi:CHEBI_51050	No
		Warheit_2016	No	para-aramid RFP and TiO 2	erm:ERM00000223	chebi:CHEBI_51050	No
		Warheit_2016	No	ultrafine TiO 2 particles	erm:ERM00000224	chebi:CHEBI_51050	No
		Warheit_2016	No	carbon black particles	erm:ERM00000225
		Warheit_2016	No	high-purity furnace black	erm:ERM00000226
		Warheit_2016	No	furnace black	erm:ERM00000227
		Warheit_2016	No	pigment-grade, rutile-type titanium dioxide particles	erm:ERM00000228	chebi:CHEBI_51050	No
		Warheit_2016	No	ultrafine or nanoscale TiO 2 particles	erm:ERM00000229	chebi:CHEBI_51050	No
		Warheit_2016	No	high surface area CB particles (HSCb)	erm:ERM00000230
		Warheit_2016	No	pigment-grade TiO 2	erm:ERM00000231	chebi:CHEBI_51050	Maybe
		Warheit_2016	No	betrandite or beryl ore dusts	erm:ERM00000232
		Warheit_2016	No	raw or processed shale particles	erm:ERM00000233
		Warheit_2016	No	aerosols of micronized petroleum coke particles	erm:ERM00000234
		Warheit_2016	No	filtered air, diesel exhaust or coat dust	erm:ERM00000235
		Warheit_2016	No	diesel exhaust and coal dust particles	erm:ERM00000236
		Warheit_2016	No	DEEP (diesel engine exhaust particles) and coal dust combined	erm:ERM00000237
		Warheit_2016	No	diesel soot exhaust particle	erm:ERM00000238
	37	Aragon_2017	No	multiwalled carbon nanotubes (MWCNTs)	erm:ERM00000239
	38	Lynch_2017	No	nanosize Ag spheres	erm:ERM00000240
		Lynch_2017	No	Ag plates	erm:ERM00000241
		Lynch_2017	No	Ag wires	erm:ERM00000242
		Lynch_2017	No	Co 3 O 4	erm:ERM00000243
		Lynch_2017	No	CoO	erm:ERM00000244
		Lynch_2017	No	Cr 2 O 3	erm:ERM00000245
		Lynch_2017	No	Ni 2 O 3	erm:ERM00000246
		Lynch_2017	No	Mn 2 O 3	erm:ERM00000247
		Lynch_2017	No	ZnO	erm:ERM00000248
		Lynch_2017	No	CuO	erm:ERM00000249
	39	Wang_2018	No	single-walled carbon nanotubes	erm:ERM00000250
	40	Pavan_2017	Yes	crystalline silica particles	erm:ERM00000251	npo:NPO_1373	No	crystalline silica particles	Direct stress of epithelium;Alveolar Macrophage activation;reactions with endogenous molecules;surface silanol disorganization;inducing membranolysis
	42	Gajewicz_2018	No	carbon black (CB)	erm:ERM00000252
		Gajewicz_2018	No	highly concentrated metal oxide particles, particularly ZnO	erm:ERM00000253
		Gajewicz_2018	No	fumed silica	erm:ERM00000254
		Gajewicz_2018	No	ultrafine particles	erm:ERM00000255
		Gajewicz_2018	No	TiO 2 NP	erm:ERM00000256
		Gajewicz_2018	No	CuO NP	erm:ERM00000257
		Gajewicz_2018	No	nickel hydroxide NP	erm:ERM00000258
		Gajewicz_2018	No	silica	erm:ERM00000259
		Gajewicz_2018	No	single-walled carbon nanotubes (SWCNT)	erm:ERM00000260
		Gajewicz_2018	No	double walled carbon nanotubes (DWCNT)	erm:ERM00000261
		Gajewicz_2018	No	diesel exhaust extract	erm:ERM00000262
		Gajewicz_2018	No	cationic polystyrene	erm:ERM00000263
		Gajewicz_2018	No	C60 fullerene	erm:ERM00000264
	43	Li_2011	No	silver nanoparticles (AgNPs)	erm:ERM00000265										25 nm
		Li_2011	No	gold nanoparticles (AuNPs)	erm:ERM00000266										50 nm
		Li_2011	No	TiO 2 nanoparticles (nTiO 2 )	erm:ERM00000267
		Li_2011	No	gold nanoparticles (AuNPs)	erm:ERM00000268
		Li_2011	No	ZnO nanoparticles (nZnO)	erm:ERM00000269										20 nm
		Li_2011	No	carbon nanotubes (CNTs)	erm:ERM00000270
		Li_2011	No	graphene oxide (GO)	erm:ERM00000271
	44	Chen_2017	Yes	GO	erm:ERM00000141	enm:ENM_0000117	Yes	graphene oxide	Alter genome methylation					length	684	SD	65	nm	684	TEM	Hitachi H-7500																												sheet
	44	Chen_2017	Yes	GO	erm:ERM00000141	enm:ENM_0000117	Yes	graphene oxide	Alter genome methylation					thickness	1			nm		TEM																													sheet
	44	Chen_2017	Yes	GO	erm:ERM00000141	enm:ENM_0000117	Yes	graphene oxide	Alter genome methylation					length	684	SD	65	nm	684	TEM	Hitachi H-7500																												sheet
	44	Chen_2017	Yes	GO	erm:ERM00000141	enm:ENM_0000117	Yes	graphene oxide	Alter genome methylation					thickness	1			nm		TEM																													sheet
	44	Chen_2017	Yes	GO	erm:ERM00000141	enm:ENM_0000117	Yes	graphene oxide	Alter genome methylation					length	684	SD	65	nm	684	TEM	Hitachi H-7500																												sheet
	44	Chen_2017	Yes	GO	erm:ERM00000141	enm:ENM_0000117	Yes	graphene oxide	Alter genome methylation					thickness	1			nm		TEM																													sheet
	44	Chen_2017	Yes	nTiO2	erm:ERM00000142	npo:NPO_1486	Yes	titanium dioxide nanoparticle	No effect																					25			nm	25	TEM		2321	SD	248	nm	ddH2O and culture medium								spherical
	44	Chen_2017	Yes	nTiO2	erm:ERM00000142	npo:NPO_1486	Yes	titanium dioxide nanoparticle	No effect																					25			nm	25	TEM		2321	SD	248	nm	ddH2O and culture medium								spherical
	44	Chen_2017	Yes	nTiO2	erm:ERM00000142	npo:NPO_1486	Yes	titanium dioxide nanoparticle	No effect																					25			nm	25	TEM		2321	SD	248	nm	ddH2O and culture medium								spherical
	44	Chen_2017	Yes	nZnO	erm:ERM00000310	npo:NPO_1542	Yes	zinc oxide nanoparticle	No effect																					20			nm	20	TEM		1441	SD	69	nm	ddH2O and culture medium								spherical
	44	Chen_2017	Yes	nZnO	erm:ERM00000310	npo:NPO_1542	Yes	zinc oxide nanoparticle	No effect																					20			nm	20	TEM		1441	SD	69	nm	ddH2O and culture medium								spherical
	44	Chen_2017	Yes	nZnO	erm:ERM00000310	npo:NPO_1542	Yes	zinc oxide nanoparticle	No effect																					20			nm	20	TEM		1441	SD	69	nm	ddH2O and culture medium								spherical
	44	Chen_2017	Yes	AgNPs	erm:ERM00000138	npo:NPO_1892	Yes	silver nanoparticle	Alter genome methylation																					25			nm	25	TEM		79	SD	1	nm	ddH2O and culture medium								spherical
	44	Chen_2017	Yes	AgNPs	erm:ERM00000138	npo:NPO_1892	Yes	silver nanoparticle	Alter genome methylation																					25			nm	25	TEM		79	SD	1	nm	ddH2O and culture medium								spherical
	44	Chen_2017	Yes	AgNPs	erm:ERM00000138	npo:NPO_1892	Yes	silver nanoparticle	Alter genome methylation																					25			nm	25	TEM		79	SD	1	nm	ddH2O and culture medium								spherical
	44	Chen_2017	Yes	AuNPs	erm:ERM00000139	npo:NPO_401	Yes	gold nanoparticle	No effect																					50			nm	50	TEM		74	SD	2	nm	ddH2O and culture medium								spherical
	44	Chen_2017	Yes	AuNPs	erm:ERM00000139	npo:NPO_401	Yes	gold nanoparticle	No effect																					50			nm	50	TEM		74	SD	2	nm	ddH2O and culture medium								spherical
	44	Chen_2017	Yes	AuNPs	erm:ERM00000139	npo:NPO_401	Yes	gold nanoparticle	No effect																					50			nm	50	TEM		74	SD	2	nm	ddH2O and culture medium								spherical
	44	Chen_2017	Yes	CNT	erm:ERM00000140	npo:NPO_606	Yes	carbon nanotubes	No effect					length	392	SD	57	nm	392	TEM	Hitachi H-7500									22-25			nm	23.5	TEM														tube
	44	Chen_2017	Yes	CNT	erm:ERM00000140	npo:NPO_606	Yes	carbon nanotubes	No effect					length	392	SD	57	nm	392	TEM	Hitachi H-7500									22-25			nm	23.5	TEM														tube
	44	Chen_2017	Yes	CNT	erm:ERM00000140	npo:NPO_606	Yes	carbon nanotubes	No effect					length	392	SD	57	nm	392	TEM	Hitachi H-7500									22-25			nm	23.5	TEM														tube
	44	Chen_2017	Yes	CNT	erm:ERM00000140	npo:NPO_606	Yes	carbon nanotubes	No effect					length	392	SD	57	nm	392	TEM	Hitachi H-7500									2021-12-10			nm	11	TEM														tube
	44	Chen_2017	Yes	CNT	erm:ERM00000140	npo:NPO_606	Yes	carbon nanotubes	No effect					length	392	SD	57	nm	392	TEM	Hitachi H-7500									2021-12-10			nm	11	TEM														tube
	44	Chen_2017	Yes	CNT	erm:ERM00000140	npo:NPO_606	Yes	carbon nanotubes	No effect					length	392	SD	57	nm	392	TEM	Hitachi H-7500									2021-12-10			nm	11	TEM														tube
	45	Barosova_2020	Yes	Silica	erm:ERM00000273	npo:NPO_1373	No	silica quartz particles DQ12	Interaction with lung cells
	45	Barosova_2020	Yes	MWCNTS (Mitsui-7)	erm:ERM00000272	npo:NPO_354	Yes	multi-walled carbon nanotubes	Interaction with lung cells																																								tube
	45	Barosova_2020	Yes	MWCNTS (Nanocyl)	erm:ERM00000311	npo:NPO_354	Yes	multi-walled carbon nanotubes	Interaction with lung cells																																								tube
	46	Bezerra_2020	Yes	Fullerenes	erm:ERM00000276	chebi:CHEBI_33416	No	fullerene-C60	Interact with skin proteins																												342			nm	Dulbecco's modified Eagle medium	photomicrographs	CytoViva
	46	Bezerra_2020	Yes	TiO2	erm:ERM00000275	npo:NPO_1486	Yes	titanium dioxide nanoparticle	Interact with skin proteins																												295			nm	Dulbecco's modified Eagle medium	photomicrographs	CytoViva
	46	Bezerra_2020	Yes	SWCNT	erm:ERM00000274	npo:NPO_943	yes	single-walled carbon nanotubes	Interact with skin proteins																												220			nm	Dulbecco's modified Eagle medium	photomicrographs	CytoViva
				0	196	78		105	105	293	295	295			145		213	154		161	197			271						234							152		166	157	176	223		269		293	276	274	132
[truncated: 47 more columns]

## Sheet: Unique_MIEs
KEs/MIEs described in paper	MIEs described in paper	Group	MIE?	with notebook	Siva (from paper)	AOP-Wiki - KE	AOP-Wiki - MIE	AOP-Wiki - KE
Cellular sensing of substance or substance induced damage	activating the NLRP3 inflammasomes		yes			1895	NA	1895
Induction of IL1β and TNFα	activation of Nrf2 singling pathway and increased catalase activity	Nrf2	yes			478	478	478
Cellular sensing of the substance-induced damage resulting in the release of danger signals	activation of post-transcriptional mechanism		yes				NA	NA
Lysosomal injury	activation of signalling molecules		yes	-	-	-	NA	NA
No effect	Alter genome methylation		yes		1773;1778;1622;1827	1620	NA	1773;1778;1622;1827;1620
ROS production	Alveolar Macrophage activation		yes			1198;1754	NA	1198;1754
DNA damage	apoptosis	death	no			55;1262;1513;1365;1817;1825;1864	NA	55;1262;1513;1365;1817;1825;1864
interruption of calcium sensing receptors	apoptotic stimuli	death	yes			55;1262;1513;1365;1817;1825;1864	NA	55;1262;1513;1365;1817;1825;1864
production of free radicals	carcinogenicity	cancer	no			885;1556;1395;1670;1193;1839;1651	NA	885;1556;1395;1670;1193;1839;1651
induction of IL6	cell cycle regulation/progression/control	proliferation	no			854;1555;870;269;1505	NA	854;1555;870;269
interference with signalling molecules	Cellular sensing of substance or substance induced damage	cellular sensing	yes			1437;1459	1437	1437;1459
cytoskeleton remodeling	Cellular sensing of the substance-induced damage resulting in the release of danger signals	cellular sensing	yes			1437;1459	1437	1437;1459
proliferation	condensed cellular size with reduced numbers of protrusions	cytoskeleton remodelling	no	-	-	-	NA	NA
activation of signalling molecules	cytoskeleton remodelling	cytoskeleton remodelling	no	-	-	-	NA	NA
inhibition of cellular receptors (dopaminergic, adrenergic, cannabinoid)	decreased inflammatory response		no	-	-	152	NA	152
apoptotic stimuli	Direct stress of epithelium		yes	-	-	1586	NA	1586
decreased inflammatory response	disrupt macrophage function		yes	-	-	-	NA	NA
histone modifications	DNA damage	DNA	yes	1194	1194;1608;1635	1461;1551;1194;1766;1635;1669	1194	1461;1551;1194;1766;1635;1669
Pulmonary inflammation	genotoxicity	DNA	yes	1194	1194;1608;1635	1461;1551;1194;1766;1635;1669	1194	1461;1551;1194;1766;1635;1669
genotoxicity	histone modifications		yes			1502;1503	1502	1502;1503
cell cycle regulation/progression/control	increased the number and length of protrusions	cytoskeleton remodelling	no	-	-	-	NA	NA
apoptosis	inducing membranolysis	membrane	yes	-	-	169;1498	NA	169;1498
pulmonary and cardiac effects	Induction of IL1β and TNFα	proinflammatory cytokines	yes			1492;134;1579;1577;1496	NA	1492;134;1579;1577;1496
carcinogenicity	induction of IL6		yes			87;1493	NA	87;1493
ROS (increases in the levels of malondialdehyde (MDA))	induction of oxidative stress (CoO > Fe3O4 ≫ SiO2)	ROS	yes	1753;1194;1592	1753;1364;257;1278;1592		1753;1592;257	1364;257;1115;249;1278;1753;1592
mitochondrial dysfunction	inhibition of cellular receptors (dopaminergic, adrenergic, cannabinoid)		yes			1083	NA	1083
ROS production through endoplasmic reticulum stress	Interact with skin proteins		yes			396	396	396
activation of Nrf2 singling pathway and increased catalase activity	Interaction with lung cells		yes			1495	1495	1495
increased the number and length of protrusions	interference with signalling molecules		yes	-	-	-	NA	NA
promoted activities of SOD and Gpx	interruption of calcium sensing receptors		yes			1529	1529	1529
activating the NLRP3 inflammasomes	Lysosomal injury	lysosome	yes		898;	898;831;1540	NA	898;831;1540
activation of post-transcriptional mechanism	mitochondrial dysfunction	mito	yes	177			177	177
condensed cellular size with reduced numbers of protrusions	No effect		no	-	-	-	NA	NA
induction of oxidative stress (CoO > Fe3O4 ≫ SiO2)	production of free radicals	ROS	yes	1753;1194;1592	1753;1364;257;1278;1592		1753;1592;257	1364;257;1115;249;1278;1753;1592
disrupt macrophage function	proliferation	proliferation	no			854;1555;870;269	NA	854;1555;870;269
Direct stress of epithelium	promoted activities of SOD and Gpx			-	-	-	NA	NA
Alveolar Macrophage activation	pulmonary and cardiac effects		no				NA	NA
reactions with endogenous molecules	Pulmonary inflammation	inflammation	no			1438	NA	1438
surface silanol disorganization	reactions with endogenous molecules		yes	-	-	-	NA	NA
inducing membranolysis	ROS (increases in the levels of malondialdehyde (MDA))	ROS	yes	1753;1194;1592	1753;1364;257;1278;1592		1753;1592;257	1364;257;1115;249;1278;1753;1592
Alter genome methylation	ROS production	ROS	yes	1753;1592	1753;1364;257;1278;1592	1364;257;1115;249;1278	1753;1592;257	1364;257;1115;249;1278;1753;1592
Interaction with lung cells	ROS production through endoplasmic reticulum stress	ROS	yes	1753;1194;1592	1753;1364;257;1278;1592		1753;1592;257	1364;257;1115;249;1278;1753;1592
Interact with skin proteins	surface silanol disorganization		yes	-	-	-	NA	NA
	IL-1beta secretion	proinflammatory cytokines	yes			1492;134;1579;1577;1496	NA	1492;134;1579;1577;1496
	oxidative stress protective response	ROS	yes	1753;1194;1592	1753;1364;257;1278;1592		1752;1592;257	1752;1592;257
	TNF-alpha production	proinflammatory cytokines	yes			1492;134;1579;1577;1496	NA	1492;134;1579;1577;1496
	Ca2+ influx (REO, AgNP-25nm, nFe3O4)					52;1530;1218		52;1530;1218
	increased macrophage ability for phagocytosis					1198		1198
	reduced macrophage ability for phagocytosis
	inflammation					149;1633;1087;1225		149;1633;1087;1225
	anti-oxidant defense
	strenghened innate immunity
	reduced innate immunity

## Sheet: DOIs_clean
Paper Nr	Author_year	Title	Publication Year	Journal	DOI	Author1_Last	Author1_First	Author2_Last	Author2_First	Author3_Last	Author3_First	et_al
3	Nikota_2017	Stat-6 signaling pathway and not Interleukin-1 mediates multi-walled carbon nanotube-induced lung fibrosis in mice: insights from an adverse outcome pathway framework	2017	Part Fibre Toxicol	10.1186/s12989-017-0218-0	Nikota	J.	Banville	A.	Goodwin	L. R.	et al.
4	Ma_2016	Carbon nanotubes stimulate synovial inflammation by inducing systemic pro-inflammatory cytokines.	2016	Nanoscale	10.1039/C6NR06041B	Ma	J.	Li	R.	Qu	G.	et al.
5	Huaux_2015	Mesothelioma response to carbon nanotubes is associated with an early and selective accumulation of immunosuppressive monocytic cells	2016	Part Fibre Toxicol	10.1186/s12989-016-0158-0	Huaux	F.	d'Ursel de Bousies	V.	Parent	M. A.	et al.
8	Labib_2015	Nano-risk Science: Application of toxicogenomics in an adverse outcome pathway framework for risk assessment of multi-walled carbon nanotubes	2016	Part Fibre Toxicol	10.1186/s12989-016-0125-9	Labib	S.	Williams	A.	Yauk	C.L.	et al.
9	Wang_2015	Use of a pro-fibrogenic mechanism-based predictive toxicological approach for tiered testing and decision analysis of carbonaceous nanomaterials	2015	ACS Nano	10.1021/nn507243w	Wang	X.	Duch	M. C.	Mansukhani	N.	et al.
11	Dekkers_2018	Multi-omics approaches confirm metal ions mediate the main toxicological pathways of metal-bearing nanoparticles in lung epithelial A549 cells	2018	Environ Sci Nano	10.1039/C8EN00071A	Dekkers	S.	Williams	T. D.	Zhang	J.	et al.
13	Zhang_2018a	Comparative toxicity and contrast enhancing assessments of Gd2O3@BSA and MnO2@BSA nanoparticles for MR imaging of brain glioma	2018	Biochem Biophys Res Commun	10.1016/j.bbrc.2018.03.175	Zhang	H.	Wang	T.	Zheng	Y.	et al.
14	Yang_2010	Systems toxicology used in nanotoxicology: mechanistic insights into the hepatotoxicity of nano-copper particles from toxicogenomics.	2010	J Nanosci Nanotechnol	10.1166/jnn.2010.2481	Yang	B.	Wang	Q.	Lei	R.	et al.
15	Ma_2017	Carbon Nanotubes Disrupt Iron Homeostasis and Induce Anemia of Inflammation through Inflammatory Pathway as a Secondary Effect Distant to Their Portal-of-Entry.	2017	Small	10.1002/smll.201603830	Ma	J.	Li	R.	Liu	Y.	et al.
16	Thai_2019	Differential Effects of Nano TiO2‚ and CeO2‚ on Normal Human Lung Epithelial Cells In Vitro	2019	J Nanosci Nanotechnol	10.1166/jnn.2019.16737	Thai	S.-F.	Jones	C. P.	Nelson	G. B.	et al.
17	Garcia-Reyero_2014	Differential Effects and Potential Adverse Outcomes of Ionic Silver and Silver Nanoparticles in Vivo and in Vitro	2014	Environ Sci Technol	10.1021/es4042258	Garcia-Reyero	N.	Kennedy	A. J.	Escalon	B. L.	et al.
18	Gomes_2017	High-throughput transcriptomics reveals uniquely affected pathways: AgNPs, PVP-coated AgNPs and Ag NM300K case studies	2017	Environ Sci Nano	10.1039/C6EN00652C	Gomes	S. I. L.	Roca	C. P.	Scott-Fordsmand	J. J.	et al.
23	Bourdon_2013	Gene expression profiling to identify potentially relevant disease outcomes and support human health risk assessment for carbon black nanoparticle exposure	2013	Toxicology	10.1016/j.tox.2012.10.014	Bourdon	J. A.	Williams	A.	Kuo	B.	et al.
25	Shvedova_2016	Integrated Analysis of Dysregulated ncRNA and mRNA Expression Profiles in Humans Exposed to Carbon Nanotubes	2016	PLoS One	10.1371/journal.pone.0150628	Shvedova	A. A.	Yanamala	N.	Kisin	E. R.	et al.
30	Lei_2015	Mitochondrial dysfunction and oxidative damage in the liver and kidney of rats following exposure to copper nanoparticles for five consecutive days	2015	Toxicol Res (Camb)	10.1039/c4tx00156g	Lei	R.	Yang	B.	Wu	C.	et al.
31	Hao_2017	Molecular evidence of offspring liver dysfunction after maternal exposure to zinc oxide nanoparticles	2017	Toxicol Appl Pharmacol	10.1016/j.taap.2017.06.021	Hao	Y.	Liu	J.	Feng	Y.	et al.
32	Zhang_2018b	Multihierarchically Profiling the Biological Effects of Various Metal-Based Nanoparticles in Macrophages under Low Exposure Doses	2018	ACS Sustain Chem Eng	10.1021/acssuschemeng.8b01744	Zhang	J.	Wang	S.	Gao	M.	et al.
35	Duan_2016	Quantitative Profiling of Protein S-Glutathionylation Reveals Redox-Dependent Regulation of Macrophage Function during Nanoparticle-Induced Oxidative Stress	2016	ACS Nano	10.1021/acsnano.5b05524	Duan	J.	Kodali	V. K.	Gaffrey	M. J.	et al.
40	Pavan_2017	Unveiling the Variability of "Quartz Hazard" in Light of Recent Toxicological Findings	2017	Chem Res Toxicol	10.1021/acs.chemrestox.6b00409	Pavan	C.	Fubini	B.
44	Chen_2017	Genome-Wide DNA Methylation Variations upon Exposure to Engineered Nanomaterials and Their Implications in Nanosafety Assessment.	2017	Adv Mater	10.1002/adma.201604580	Chen	Y.	Xu	M.	Zhang	J.	et al.
45	Barosova_2020	Use of EpiAlveolar Lung Model to Predict Fibrotic Potential of Multiwalled Carbon Nanotubes	2020	ACS Nano	10.1021/acsnano.9b06860	Barosova	H.	Maione	A. G.	Septiadi	D.	et al.
46	Bezerra_2020	Application of the adverse outcome pathway framework for investigating skin sensitization potential of nanomaterials using new approach methods	2021	Contact Dermatitis	10.1111/cod.13669	Bezerra	S. F.	dos Santos Rodrigues	B.	da Silva	A. C. G.	et al.

## Sheet: MIE-KE_Zhang_2018b
MIE	KE - Cellular response	KE - Tissue response	KE - organ response	KE-all
activating the NLRP3 inflammasomes	IL-1beta secretion		inflammation	IL-1beta secretion;inflammation
activation of Nrf2 signalling, increased activity of catalase	oxidative stress protective response		anti-oxidant defense	oxidative stress protective response;anti-oxidant defense
activation of post-transcriptional mechanism	TNF-alpha production		inflammation	TNF-alpha production;inflammation
changes in membrane potential	Ca2+ influx (REO, AgNP-25nm, nFe3O4)			Ca2+ influx (REO, AgNP-25nm, nFe3O4);
cytoskeleton remodelling (all other NPs)	increased the number and length of protrusions	increased macrophage ability for phagocytosis	strenghened innate immunity	increased the number and length of protrusions;increased macrophage ability for phagocytosis;strenghened innate immunity
cytoskeleton remodelling (all REO except nCeO2)	condensed cellular size with reduced numbers of protrusions	reduced macrophage ability for phagocytosis	reduced innate immunity	condensed cellular size with reduced numbers of protrusions;reduced macrophage ability for phagocytosis;reduced innate immunity
promoted activities of SOD and Gpx

## Sheet: DOIs
Paper Nr	Title	Publication Year	Journal	Authors	Author_year	Original reviewer	Assigned for this round	Assigned (PCC)	DOI	In paper?	In AMBIT?	NP	NP characteristics
1	A Mechanistic Model for Predicting Lung Inflammogenicity of Oxide Nanoparticles.				Burello_2017		NA		10.1093/toxsci/kfx136	No	No			Basically a computational study to verify NMs dissolution and reactivity as a molecular initiating events and to verify wettability and surface charge accountability for biophysical interactions
2	Re-defining kinetic lung overload: Time for new paradigms				Li_2018		NA		10.1016/j.toxlet.2018.06.1222	No	No			poorly soluble non-toxic particles - effect of lung burden and associated clearance of NPs
3	Stat-6 signaling pathway and not Interleukin-1 mediates multi-walled carbon nanotube-induced lung fibrosis in mice: insights from an adverse outcome pathway framework	2017	Part Fibre Toxicol	Nikota, J., Banville, A., Goodwin, L. R. et al.	Nikota_2017	Sivakumar	Mihaela		10.1186/s12989-017-0218-0	Yes		Multiwalled carbon nantubes (Mitsui XNRi-7)
4	Carbon nanotubes stimulate synovial inflammation by inducing systemic pro-inflammatory cytokines.	2016	Nanoscale	Ma, J., Li, R., Qu, G. et al.	Ma_2016	Sivakumar	Mihaela		10.1039/C6NR06041B	Yes	No	Carboxylated multiwalled carbon nanotubes
5	Mesothelioma response to carbon nanotubes is associated with an early and selective accumulation of immunosuppressive monocytic cells	2016	Part Fibre Toxicol	Huaux, F., d’Ursel de Bousies, V., Parent, M. A. et al.	Huaux_2015	Sivakumar	Sivakumar		10.1186/s12989-016-0158-0	Yes	No
6	Biocompatibility assessment of functionalized magnetic mesoporous silica nanoparticles in human HepaRG cells				Pisani_2017	Sivakumar	NA		10.1080/17435390.2017.1378749	No	No
7	Differential Genomic Effects of Six Different TiO2 Nanomaterials on Human Liver HepG2 Cells				Thai_2016		Mihaela		10.1002/jbt.21798	No	No
8	Nano-risk Science: Application of toxicogenomics in an adverse outcome pathway framework for risk assessment of multi-walled carbon nanotubes	2016	Part Fibre Toxicol	Labib, S., Williams, A., Yauk, C.L. et al.	Labib_2015	Sivakumar	Sivakumar		10.1186/s12989-016-0125-9	Yes	No
9	Use of a pro-fibrogenic mechanism-based predictive toxicological approach for tiered testing and decision analysis of carbonaceous nanomaterials	2015	ACS Nano	Wang, X., Duch, M. C., Mansukhani, N. et al.	Wang_2015	Sivakumar	Sivakumar		10.1021/nn507243w	Yes	No
10	Multi-omics analysis of ten carbon nanomaterials effects highlights cell type specific patterns of molecular regulation and adaptation				Scala_2018	Sivakumar	NA		10.1016/j.impact.2018.05.003	No	No
11	Multi-omics approaches confirm metal ions mediate the main toxicological pathways of metal-bearing nanoparticles in lung epithelial A549 cells	2018	Environ Sci Nano	Dekkers, S., Williams, T. D., Zhang, J. et al.	Dekkers_2018	Ivana	Ivana		10.1039/C8EN00071A	Yes	No
12	Fate of inhaled Nano-CeO2 revisited: Predicting the unpredictable.				Pauluhn_2018		NA		10.1016/j.yrtph.2018.06.005	No	No
13	Comparative toxicity and contrast enhancing assessments of Gd2O3@BSA and MnO2@BSA nanoparticles for MR imaging of brain glioma	2018	Biochem Biophys Res Commun	Zhang, H., Wang, T., Zheng, Y. et al.	Zhang_2018a	Ivana	Ivana		10.1016/j.bbrc.2018.03.175	Yes	No
14	Systems toxicology used in nanotoxicology: mechanistic insights into the hepatotoxicity of nano-copper particles from toxicogenomics.	2010	J Nanosci Nanotechnol	Yang, B., Wang, Q., Lei, R. et al.	Yang_2010	Ivana	Marvin		10.1166/jnn.2010.2481	Yes	No
15	Carbon Nanotubes Disrupt Iron Homeostasis and Induce Anemia of Inflammation through Inflammatory Pathway as a Secondary Effect Distant to Their Portal-of-Entry.	2017	Small	Ma, J., Li, R., Liu, Y. et al.	Ma_2017	Ivana	Ivana		10.1002/smll.201603830	Yes	No
16	Differential Effects of Nano TiO₂ and CeO₂ on Normal Human Lung Epithelial Cells In Vitro	2019	J Nanosci Nanotechnol	Thai,S.-F., Jones, C. P., Nelson, G. B. et al	Thai_2019	Ivana	Ivana		10.1166/jnn.2019.16737	Yes	No
17	Differential Effects and Potential Adverse Outcomes of Ionic Silver and Silver Nanoparticles in Vivo and in Vitro	2014	Environ Sci Technol	Garcia-Reyero, N., Kennedy, A. J., Escalon, B. L. et al.	Garcia-Reyero_2014	Ivana	Ivana		10.1021/es4042258	Yes	No
18	High-throughput transcriptomics reveals uniquely affected pathways: AgNPs, PVP-coated AgNPs and Ag NM300K case studies	2017	Environ Sci Nano	Gomes, S. I. L., Roca, C. P., Scott-Fordsmand, J. J. et al.	Gomes_2017	Ivana	Marvin		10.1039/C6EN00652C	Yes	No
19	A redox proteomics approach to investigate the mode of action of nanomaterials				Riebeling_2016		NA		10.1016/j.taap.2016.01.019	No	No
20	Cardiopulmonary consequences of gestational toxicant exposure: Symposium overview at the 56th annual SOT meeting, Baltimore, MD				Stapleton_2018		NA		10.1016/j.reprotox.2018.04.016	No	No
21	Copper oxide nanoparticle toxicity profiling using untargeted metabolomics				Boyles_2015	Mihaela	NA		10.1186/s12989-016-0160-6	No	No
22	Elucidating differential nano-bio interactions of multi-walled andsingle-walled carbon nanotubes using subcellular proteomics				Ndika_2018	Mihaela	NA		10.1080/17435390.2018.1465141	No	No
23	Gene expression profiling to identify potentially relevant disease outcomes and support human health risk assessment for carbon black nanoparticle exposure	2013	Toxicology	Bourdon, J. A., Williams, A., Kuo, B. et al.	Bourdon_2013	Mihaela	Mihaela		10.1016/j.tox.2012.10.014	Yes	No
24	High-throughput, quantitative assessment of the effects of low-dose silica nanoparticles on lung cells: grasping complex toxicity with a great depth of field				Pisani_2015	Mihaela	NA		10.1186/s12864-015-1521-5	No	No
25	Integrated Analysis of Dysregulated ncRNA and mRNA Expression Profiles in Humans Exposed to Carbon Nanotubes	2016	PLoS One	Shvedova, A. A., Yanamala, N., Kisin, E. R. et al.	Shvedova_2016	Mihaela	Mihaela		10.1371/journal.pone.0150628	Yes	No
26	Introducing WikiPathways as a Data-Source to Support Adverse Outcome Pathways for Regulatory Risk Assessment of Chemicals and Nanomaterials				Martens_2018		NA		10.3389/fgene.2018.00661	No
27	Mesothelioma response to carbon nanotubes is associated with an early and selective accumulation of immunosuppressive monocytic cells				Huaux_2015		Marvin		10.1186/s12989-016-0158-0	No
28	Meta-analysis of transcriptomic responses as a means to identify pulmonary disease outcomes for engineered nanomaterials				Nikota_2016	Valerie	NA		10.1186/s12989-016-0137-5	No
29	Microscopy-based high-throughput assays enable multi-parametric analysis to assess adverse effects of nanomaterials in various cell lines				Hansjosten_2018	Valerie	NA		10.1007/s00204-017-2106-7	No
30	Mitochondrial dysfunction and oxidative damage in the liver and kidney of rats following exposure to copper nanoparticles for five consecutive days	2015	Toxicol Res (Camb)	Lei, R., Yang, B., Wu, C. et al.	Lei_2015	Valerie	Jeaphianne		10.1039/c4tx00156g	Yes
31	Molecular evidence of offspring liver dysfunction after maternal exposure to zinc oxide nanoparticles	2017	Toxicol Appl Pharmacol	Hao, Y., Liu, J., Feng, Y. et al.	Hao_2017	Valerie	Jeaphianne		10.1016/j.taap.2017.06.021	Yes	Yes
32	Multihierarchically Profiling the Biological Effects of Various Metal-Based Nanoparticles in Macrophages under Low Exposure Doses	2018	ACS Sustain Chem Eng	Zhang, J., Wang, S., Gao, M. et a	Zhang_2018b	Valerie	Jeaphianne		10.1021/acssuschemeng.8b01744	Yes	Yes
33	Multi-walled carbon nanotube-induced gene expression in vitro: Concordance with in vivo studies				Snyder-Talkington_2015		NA		10.1016/j.tox.2014.12.012	No
34	Nano-sized zinc oxide and silver, but not titanium dioxide, induce innate and adaptive immunity and antiviral response in differentiated THP-1 cells				Poon_2017	Valerie	NA		10.1080/17435390.2017.1382600	No
35	Quantitative Profiling of Protein S‑Glutathionylation Reveals Redox-Dependent Regulation of Macrophage Function during Nanoparticle-Induced Oxidative Stress	2016	ACS Nano	Duan, J., Kodali, V. K., Gaffrey, M. J. et al.	Duan_2016	Valerie	Jeaphianne		10.1021/acsnano.5b05524	Yes	Yes
36	Relevance of the rat lung tumor response to particle overload for human risk assessment-Update and interpretation of new data since ILSI 2000				Warheit_2016		NA		10.1016/j.tox.2016.11.013	No
37	Serum-borne bioactivity caused by pulmonary multiwalled carbon nanotubes induces neuroinflammation via blood-brain barrier impairment				Aragon_2017	Marvin	NA		10.1073/pnas.1616070114	No	Yes	multiwalled carbon nanotubes (MWCNTs)	10 μg (r p = 0.6; r s = 0.62; P < 0.0001) or 40 μg (r p = 0.58; r s = 0.63; P < 0.0001) MWCNTs
38	Strategy for Identification of Nanomaterials' Critical Properties Linked to Biological Impacts: Interlinking of Experimental and Computational Approaches				Lynch_2017		NA		10.1007/978-3-319-56850-8_10	No
39	Toxicological Profiling of Highly Purified Single-Walled Carbon Nanotubes with Different Lengths in the Rodent Lung and Escherichia Coli				Wang_2018	Marvin	NA		10.1002/smll.201703915	No
40	Unveiling the Variability of "Quartz Hazard" in Light of Recent Toxicological Findings	2017	Chem Res Toxicol	Pavan, C. and Fubini, B	Pavan_2017	Marvin	Marvin		10.1021/acs.chemrestox.6b00409	Yes
41	Fate of inhaled Nano-CeO2 revisited: Predicting the unpredictable				Pauluhn_2018		NA		10.1016/j.yrtph.2018.06.005	No
42	Decision tree models to classify nanomaterials according to the DF4nanoGrouping scheme				Gajewicz_2018		NA		10.1080/17435390.2017.1415388	No
43	Feasibility of Biomarker Studies for Engineered Nanoparticles What Can Be Learned From Air Pollution Research				Li_2011	Marvin	NA		10.1097/JOM.0b013e31821b1bf2	No
44	Genome-Wide DNA Methylation Variations upon Exposure to Engineered Nanomaterials and Their Implications in Nanosafety Assessment.	2017	Adv Mater	Chen, Y., Xu, M., Zhang, J. et al.	Chen_2017		Marvin		10.1002/adma.201604580	Yes
45	Use of EpiAlveolar Lung Model to Predict Fibrotic Potential of Multiwalled Carbon Nanotubes	2020	ACS Nano	Barosova, H., Maione, A. G., Septiadi, D. et al	Barosova_2020	Sivakumar	Sivakumar		10.1021/acsnano.9b06860	Yes
46	Application of the adverse outcome pathway framework for investigating skin sensitization potential of nanomaterials using new approach methods	2021	Contact Dermatitis	Bezerra, S. F., dos Santos Rodrigues, B., da Silva, A. C. G. et al.	Bezerra_2020	Sivakumar	Sivakumar		10.1111/cod.13669	Yes

## Sheet: MaterialType - MIE
Material type			Effect described in paper	Optionally effect described in papers with same material/material type	Source 1	Source 2	AOP-Wiki MIE ID
enm:ENM_9000236			ROS production		Dekkers_2018	Gomes_2017	1753, 1364, 257, 1278, 1592
enm:ENM_9000236			DNA damage		Gomes_2017
enm:ENM_9000236			Apoptotic stimuli		Gomes_2017
npo:NPO_1892			ROS production		Gomes_2017
npo:NPO_1892			DNA damage		Gomes_2017
npo:NPO_1892			Apoptotic stimuli		Gomes_2017
chebi:CHEBI_82780			ROS production		Gomes_2017
			DNA damage		Gomes_2017
			Apoptotic stimuli		Gomes_2017
			Decreased inflammatory reponse

## Sheet: the_mother_of_all_sheets
	Source	Author_year	Yes	NP	ERM	material type	Final Term	material type name / description	MIEs described in paper	MIE title	MIE ID (KE ID AOP-Wiki)	KE title	KE ID	Primary size descriptor (ECD, Feret diameter , length)	Primary size value	qualifier (U or SD)	qualifier value	Primary size Unit	Normalized primary size (nm)	Primary size method	Primary size instrument	Nominal size	Unit	Bundle diameter	qualifier (U or SD)	qualifier value	Unit	Normalized bundle diameter (nm)	Bundle diameter method	Diameter	qualifier (U or SD)	qualifier value	Unit	Normalized diameter (nm)	Diameter method	Diameter instrument	Hydrodynamic diameter	qualifier (U or SD)	qualifier value	Unit	Normalized hydrodynamic diameter (nm)	Medium	Hydrodymanic diameter method	Hydrodymanic diameter instrument	Surface area	qualifier (U or SD)	qualifier value	Unit	Normalized surface area (m2/g)
	3	Nikota_2017	Yes	MWCNT (Mitsui XNRi-7)	erm:ERM00000099	npo:NPO_354	Yes	multi-walled carbon nanotubes	Cellular sensing of substance or substance induced damage		1437		1437	length	3.86			μm	3860	TEM/EDS	Philips CM20									49		13.4	nm	49	TEM/EDS	Philips CM20
	3	Nikota_2017	Yes	MWCNT (Mitsui XNRi-7)	erm:ERM00000099	npo:NPO_354	Yes	multi-walled carbon nanotubes	Cellular sensing of substance or substance induced damage		1437		1459	length	3.86			μm	3860	TEM/EDS	Philips CM20									49		13.4	nm	49	TEM/EDS	Philips CM20
	4	Ma_2016	Yes	MWCNTS-COOH	erm:ERM00000100	npo:NPO_354	Maybe	multi-walled carbon nanotubes	Induction of IL1β and TNFα		NA		1492	length	250-450			nm	350	TEM										22.85		2.35	nm	22.85			100		0.96	nm	100	water	DLS
	4	Ma_2016	Yes	MWCNTS-COOH	erm:ERM00000100	npo:NPO_354	Maybe	multi-walled carbon nanotubes	Induction of IL1β and TNFα		NA		134	length	250-450			nm	350	TEM										22.85		2.35	nm	22.85			100		0.96	nm	100	water	DLS
	4	Ma_2016	Yes	MWCNTS-COOH	erm:ERM00000100	npo:NPO_354	Maybe	multi-walled carbon nanotubes	Induction of IL1β and TNFα		NA		1579	length	250-450			nm	350	TEM										22.85		2.35	nm	22.85			100		0.96	nm	100	water	DLS
	4	Ma_2016	Yes	MWCNTS-COOH	erm:ERM00000100	npo:NPO_354	Maybe	multi-walled carbon nanotubes	Induction of IL1β and TNFα		NA		1577	length	250-450			nm	350	TEM										22.85		2.35	nm	22.85			100		0.96	nm	100	water	DLS
	4	Ma_2016	Yes	MWCNTS-COOH	erm:ERM00000100	npo:NPO_354	Maybe	multi-walled carbon nanotubes	Induction of IL1β and TNFα		NA		1496	length	250-450			nm	350	TEM										22.85		2.35	nm	22.85			100		0.96	nm	100	water	DLS
	4	Ma_2016	Yes	MWCNTS-COOH	erm:ERM00000100	npo:NPO_354	Maybe	multi-walled carbon nanotubes	Induction of IL1β and TNFα		NA		1492	length	250-450			nm	350	TEM										22.85		2.35	nm	22.85			661		31.14	nm	661	PBS	DLS
	4	Ma_2016	Yes	MWCNTS-COOH	erm:ERM00000100	npo:NPO_354	Maybe	multi-walled carbon nanotubes	Induction of IL1β and TNFα		NA		134	length	250-450			nm	350	TEM										22.85		2.35	nm	22.85			661		31.14	nm	661	PBS	DLS
	4	Ma_2016	Yes	MWCNTS-COOH	erm:ERM00000100	npo:NPO_354	Maybe	multi-walled carbon nanotubes	Induction of IL1β and TNFα		NA		1579	length	250-450			nm	350	TEM										22.85		2.35	nm	22.85			661		31.14	nm	661	PBS	DLS
	4	Ma_2016	Yes	MWCNTS-COOH	erm:ERM00000100	npo:NPO_354	Maybe	multi-walled carbon nanotubes	Induction of IL1β and TNFα		NA		1577	length	250-450			nm	350	TEM										22.85		2.35	nm	22.85			661		31.14	nm	661	PBS	DLS
	4	Ma_2016	Yes	MWCNTS-COOH	erm:ERM00000100	npo:NPO_354	Maybe	multi-walled carbon nanotubes	Induction of IL1β and TNFα		NA		1496	length	250-450			nm	350	TEM										22.85		2.35	nm	22.85			661		31.14	nm	661	PBS	DLS
	4	Ma_2016	Yes	MWCNTS-COOH	erm:ERM00000100	npo:NPO_354	Maybe	multi-walled carbon nanotubes	Induction of IL1β and TNFα		NA		1492	length	250-450			nm	350	TEM										22.85		2.35	nm	22.85			177		9.08	nm	177	medium + 10% FBS	DLS
	4	Ma_2016	Yes	MWCNTS-COOH	erm:ERM00000100	npo:NPO_354	Maybe	multi-walled carbon nanotubes	Induction of IL1β and TNFα		NA		134	length	250-450			nm	350	TEM										22.85		2.35	nm	22.85			177		9.08	nm	177	medium + 10% FBS	DLS
	4	Ma_2016	Yes	MWCNTS-COOH	erm:ERM00000100	npo:NPO_354	Maybe	multi-walled carbon nanotubes	Induction of IL1β and TNFα		NA		1579	length	250-450			nm	350	TEM										22.85		2.35	nm	22.85			177		9.08	nm	177	medium + 10% FBS	DLS
	4	Ma_2016	Yes	MWCNTS-COOH	erm:ERM00000100	npo:NPO_354	Maybe	multi-walled carbon nanotubes	Induction of IL1β and TNFα		NA		1577	length	250-450			nm	350	TEM										22.85		2.35	nm	22.85			177		9.08	nm	177	medium + 10% FBS	DLS
	4	Ma_2016	Yes	MWCNTS-COOH	erm:ERM00000100	npo:NPO_354	Maybe	multi-walled carbon nanotubes	Induction of IL1β and TNFα		NA		1496	length	250-450			nm	350	TEM										22.85		2.35	nm	22.85			177		9.08	nm	177	medium + 10% FBS	DLS
	8	Labib_2015	Yes	MWCNTS (Mitsui-7)	erm:ERM00000313	npo:NPO_354	Yes	multi-walled carbon nanotubes	Cellular sensing of the substance-induced damage resulting in the release of danger signals		1437		1437	length	5.73	SD	3.67	μm	5730	TEM										74	SD	28	μm	74	TEM										22			m2/g	22
	8	Labib_2015	Yes	MWCNTS (Mitsui-7)	erm:ERM00000313	npo:NPO_354	Yes	multi-walled carbon nanotubes	Cellular sensing of the substance-induced damage resulting in the release of danger signals		1437		1459	length	5.73	SD	3.67	μm	5730	TEM										74	SD	28	μm	74	TEM										22			m2/g	22
	8	Labib_2015	Yes	MWCNTS (NM-401)	erm:ERM00000109	npo:NPO_354	Yes	multi-walled carbon nanotubes	Cellular sensing of the substance-induced damage resulting in the release of danger signals		1437		1437	length	0.85	SD	0.46	μm	850	TEM										11	SD	4	μm	11	TEM										246			m2/g	246
	8	Labib_2015	Yes	MWCNTS (NM-401)	erm:ERM00000109	npo:NPO_354	Yes	multi-walled carbon nanotubes	Cellular sensing of the substance-induced damage resulting in the release of danger signals		1437		1459	length	0.85	SD	0.46	μm	850	TEM										11	SD	4	μm	11	TEM										246			m2/g	246
	8	Labib_2015	Yes	MWCNTS (NRCWE-026)	erm:ERM00000312	npo:NPO_354	Yes	multi-walled carbon nanotubes	Cellular sensing of the substance-induced damage resulting in the release of danger signals		1437		1437	length	4.05	SD	2.37	μm	4050	TEM										67	SD	35	μm	67	TEM										18			m2/g	18
	8	Labib_2015	Yes	MWCNTS (NRCWE-026)	erm:ERM00000312	npo:NPO_354	Yes	multi-walled carbon nanotubes	Cellular sensing of the substance-induced damage resulting in the release of danger signals		1437		1459	length	4.05	SD	2.37	μm	4050	TEM										67	SD	35	μm	67	TEM										18			m2/g	18
	9	Wang_2015	Yes	Graphene (G)	erm:ERM00000111	chebi:CHEBI_134404	Yes	graphene	Lysosomal injury		NA		898																	640			nm	640	TEM/AFM	JEOL 100CX	1179.2	SD	109.1	nm	1179.2	water	DLS	HT-DLS, Dynapro Plate Reader, Wyatt Technology
	9	Wang_2015	Yes	Graphene (G)	erm:ERM00000111	chebi:CHEBI_134404	Yes	graphene	Lysosomal injury		NA		831																	640			nm	640	TEM/AFM	JEOL 100CX	1179.2	SD	109.1	nm	1179.2	water	DLS	HT-DLS, Dynapro Plate Reader, Wyatt Technology
	9	Wang_2015	Yes	Graphene (G)	erm:ERM00000111	chebi:CHEBI_134404	Yes	graphene	Lysosomal injury		NA		1540																	640			nm	640	TEM/AFM	JEOL 100CX	1179.2	SD	109.1	nm	1179.2	water	DLS	HT-DLS, Dynapro Plate Reader, Wyatt Technology
	9	Wang_2015	Yes	Graphene (G)	erm:ERM00000111	chebi:CHEBI_134404	Yes	graphene	Lysosomal injury		NA		898																	640			nm	640	TEM/AFM	JEOL 100CX	743.8	SD	124.5	nm	743.8	BEGM	DLS	HT-DLS, Dynapro Plate Reader, Wyatt Technology
	9	Wang_2015	Yes	Graphene (G)	erm:ERM00000111	chebi:CHEBI_134404	Yes	graphene	Lysosomal injury		NA		831																	640			nm	640	TEM/AFM	JEOL 100CX	743.8	SD	124.5	nm	743.8	BEGM	DLS	HT-DLS, Dynapro Plate Reader, Wyatt Technology
	9	Wang_2015	Yes	Graphene (G)	erm:ERM00000111	chebi:CHEBI_134404	Yes	graphene	Lysosomal injury		NA		1540																	640			nm	640	TEM/AFM	JEOL 100CX	743.8	SD	124.5	nm	743.8	BEGM	DLS	HT-DLS, Dynapro Plate Reader, Wyatt Technology
	9	Wang_2015	Yes	Graphene (G)	erm:ERM00000111	chebi:CHEBI_134404	Yes	graphene	Lysosomal injury		NA		898																	640			nm	640	TEM/AFM	JEOL 100CX	1035.9	SD	247.3	nm	1035.9	RPMI	DLS	HT-DLS, Dynapro Plate Reader, Wyatt Technology
	9	Wang_2015	Yes	Graphene (G)	erm:ERM00000111	chebi:CHEBI_134404	Yes	graphene	Lysosomal injury		NA		831																	640			nm	640	TEM/AFM	JEOL 100CX	1035.9	SD	247.3	nm	1035.9	RPMI	DLS	HT-DLS, Dynapro Plate Reader, Wyatt Technology
	9	Wang_2015	Yes	Graphene (G)	erm:ERM00000111	chebi:CHEBI_134404	Yes	graphene	Lysosomal injury		NA		1540																	640			nm	640	TEM/AFM	JEOL 100CX	1035.9	SD	247.3	nm	1035.9	RPMI	DLS	HT-DLS, Dynapro Plate Reader, Wyatt Technology
	9	Wang_2015	Yes	Graphene (PF108-G)	erm:ERM00000321	chebi:CHEBI_134404	Maybe	graphene	No effect		NA		NA																	45			nm	45	TEM/AFM	JEOL 100CX	236.3	SD	19.5	nm	236.3	water	DLS	HT-DLS, Dynapro Plate Reader, Wyatt Technology
	9	Wang_2015	Yes	Graphene (PF108-G)	erm:ERM00000321	chebi:CHEBI_134404	Maybe	graphene	No effect		NA		NA																	45			nm	45	TEM/AFM	JEOL 100CX	128.3	SD	10.3	nm	128.3	BEGM	DLS	HT-DLS, Dynapro Plate Reader, Wyatt Technology
	9	Wang_2015	Yes	Graphene (PF108-G)	erm:ERM00000321	chebi:CHEBI_134404	Maybe	graphene	No effect		NA		NA																	45			nm	45	TEM/AFM	JEOL 100CX	109.6	SD	9.7	nm	109.6	RPMI	DLS	HT-DLS, Dynapro Plate Reader, Wyatt Technology
	9	Wang_2015	Yes	Graphene oxide(GO-L)	erm:ERM00000322	enm:ENM_0000117	Maybe	graphene oxide	Lysosomal injury		NA		898																	1676.6			nm	1676.6	TEM/AFM	JEOL 100CX	2007.8	SD	135.7	nm	2007.8	water	DLS	HT-DLS, Dynapro Plate Reader, Wyatt Technology
	9	Wang_2015	Yes	Graphene oxide(GO-L)	erm:ERM00000322	enm:ENM_0000117	Maybe	graphene oxide	Lysosomal injury		NA		831																	1676.6			nm	1676.6	TEM/AFM	JEOL 100CX	2007.8	SD	135.7	nm	2007.8	water	DLS	HT-DLS, Dynapro Plate Reader, Wyatt Technology
	9	Wang_2015	Yes	Graphene oxide(GO-L)	erm:ERM00000322	enm:ENM_0000117	Maybe	graphene oxide	Lysosomal injury		NA		1540																	1676.6			nm	1676.6	TEM/AFM	JEOL 100CX	2007.8	SD	135.7	nm	2007.8	water	DLS	HT-DLS, Dynapro Plate Reader, Wyatt Technology
	9	Wang_2015	Yes	Graphene oxide(GO-L)	erm:ERM00000322	enm:ENM_0000117	Maybe	graphene oxide	Lysosomal injury		NA		898																	1676.6			nm	1676.6	TEM/AFM	JEOL 100CX	3431.7	SD	393.7	nm	3431.7	BEGM	DLS	HT-DLS, Dynapro Plate Reader, Wyatt Technology
	9	Wang_2015	Yes	Graphene oxide(GO-L)	erm:ERM00000322	enm:ENM_0000117	Maybe	graphene oxide	Lysosomal injury		NA		831																	1676.6			nm	1676.6	TEM/AFM	JEOL 100CX	3431.7	SD	393.7	nm	3431.7	BEGM	DLS	HT-DLS, Dynapro Plate Reader, Wyatt Technology
	9	Wang_2015	Yes	Graphene oxide(GO-L)	erm:ERM00000322	enm:ENM_0000117	Maybe	graphene oxide	Lysosomal injury		NA		1540																	1676.6			nm	1676.6	TEM/AFM	JEOL 100CX	3431.7	SD	393.7	nm	3431.7	BEGM	DLS	HT-DLS, Dynapro Plate Reader, Wyatt Technology
	9	Wang_2015	Yes	Graphene oxide(GO-L)	erm:ERM00000322	enm:ENM_0000117	Maybe	graphene oxide	Lysosomal injury		NA		898																	1676.6			nm	1676.6	TEM/AFM	JEOL 100CX	2133.9	SD	314.4	nm	2133.9	RPMI	DLS	HT-DLS, Dynapro Plate Reader, Wyatt Technology
	9	Wang_2015	Yes	Graphene oxide(GO-L)	erm:ERM00000322	enm:ENM_0000117	Maybe	graphene oxide	Lysosomal injury		NA		831																	1676.6			nm	1676.6	TEM/AFM	JEOL 100CX	2133.9	SD	314.4	nm	2133.9	RPMI	DLS	HT-DLS, Dynapro Plate Reader, Wyatt Technology
	9	Wang_2015	Yes	Graphene oxide(GO-L)	erm:ERM00000322	enm:ENM_0000117	Maybe	graphene oxide	Lysosomal injury		NA		1540																	1676.6			nm	1676.6	TEM/AFM	JEOL 100CX	2133.9	SD	314.4	nm	2133.9	RPMI	DLS	HT-DLS, Dynapro Plate Reader, Wyatt Technology
	9	Wang_2015	Yes	Graphene oxide(GO-S)	erm:ERM00000112	enm:ENM_0000117	Maybe	graphene oxide	Lysosomal injury		NA		898																	179.3			nm	179.3	TEM/AFM	JEOL 100CX	329.9	SD	28.4	nm	329.9	water	DLS	HT-DLS, Dynapro Plate Reader, Wyatt Technology
	9	Wang_2015	Yes	Graphene oxide(GO-S)	erm:ERM00000112	enm:ENM_0000117	Maybe	graphene oxide	Lysosomal injury		NA		831																	179.3			nm	179.3	TEM/AFM	JEOL 100CX	329.9	SD	28.4	nm	329.9	water	DLS	HT-DLS, Dynapro Plate Reader, Wyatt Technology
	9	Wang_2015	Yes	Graphene oxide(GO-S)	erm:ERM00000112	enm:ENM_0000117	Maybe	graphene oxide	Lysosomal injury		NA		1540																	179.3			nm	179.3	TEM/AFM	JEOL 100CX	329.9	SD	28.4	nm	329.9	water	DLS	HT-DLS, Dynapro Plate Reader, Wyatt Technology
	9	Wang_2015	Yes	Graphene oxide(GO-S)	erm:ERM00000112	enm:ENM_0000117	Maybe	graphene oxide	Lysosomal injury		NA		898																	179.3			nm	179.3	TEM/AFM	JEOL 100CX	2368	SD	263.8	nm	2368	BEGM	DLS	HT-DLS, Dynapro Plate Reader, Wyatt Technology
	9	Wang_2015	Yes	Graphene oxide(GO-S)	erm:ERM00000112	enm:ENM_0000117	Maybe	graphene oxide	Lysosomal injury		NA		831																	179.3			nm	179.3	TEM/AFM	JEOL 100CX	2368	SD	263.8	nm	2368	BEGM	DLS	HT-DLS, Dynapro Plate Reader, Wyatt Technology
	9	Wang_2015	Yes	Graphene oxide(GO-S)	erm:ERM00000112	enm:ENM_0000117	Maybe	graphene oxide	Lysosomal injury		NA		1540																	179.3			nm	179.3	TEM/AFM	JEOL 100CX	2368	SD	263.8	nm	2368	BEGM	DLS	HT-DLS, Dynapro Plate Reader, Wyatt Technology
	9	Wang_2015	Yes	Graphene oxide(GO-S)	erm:ERM00000112	enm:ENM_0000117	Maybe	graphene oxide	Lysosomal injury		NA		898																	179.3			nm	179.3	TEM/AFM	JEOL 100CX	629.3	SD	38.2	nm	629.3	RPMI	DLS	HT-DLS, Dynapro Plate Reader, Wyatt Technology
	9	Wang_2015	Yes	Graphene oxide(GO-S)	erm:ERM00000112	enm:ENM_0000117	Maybe	graphene oxide	Lysosomal injury		NA		831																	179.3			nm	179.3	TEM/AFM	JEOL 100CX	629.3	SD	38.2	nm	629.3	RPMI	DLS	HT-DLS, Dynapro Plate Reader, Wyatt Technology
	9	Wang_2015	Yes	Graphene oxide(GO-S)	erm:ERM00000112	enm:ENM_0000117	Maybe	graphene oxide	Lysosomal injury		NA		1540																	179.3			nm	179.3	TEM/AFM	JEOL 100CX	629.3	SD	38.2	nm	629.3	RPMI	DLS	HT-DLS, Dynapro Plate Reader, Wyatt Technology
	9	Wang_2015	Yes	SWCNT(AP-Arc)	erm:ERM00000316	npo:NPO_943	Maybe	single-walled carbon nanotubes	Lysosomal injury		NA		898	length	100-1000			μm	550	TEM/AFM	JEOL 100CX			6.3	SD	2	nm	6.3	TEM	1.22-1.96			nm	1.59	UV-Vis		880	SD	175	nm	880	water	DLS	HT-DLS, Dynapro Plate Reader, Wyatt Technology
	9	Wang_2015	Yes	SWCNT(AP-Arc)	erm:ERM00000316	npo:NPO_943	Maybe	single-walled carbon nanotubes	Lysosomal injury		NA		831	length	100-1000			μm	550	TEM/AFM	JEOL 100CX			6.3	SD	2	nm	6.3	TEM	1.22-1.96			nm	1.59	UV-Vis		880	SD	175	nm	880	water	DLS	HT-DLS, Dynapro Plate Reader, Wyatt Technology
	9	Wang_2015	Yes	SWCNT(AP-Arc)	erm:ERM00000316	npo:NPO_943	Maybe	single-walled carbon nanotubes	Lysosomal injury		NA		1540	length	100-1000			μm	550	TEM/AFM	JEOL 100CX			6.3	SD	2	nm	6.3	TEM	1.22-1.96			nm	1.59	UV-Vis		880	SD	175	nm	880	water	DLS	HT-DLS, Dynapro Plate Reader, Wyatt Technology
	9	Wang_2015	Yes	SWCNT(AP-Arc)	erm:ERM00000316	npo:NPO_943	Maybe	single-walled carbon nanotubes	Lysosomal injury		NA		898	length	100-1000			μm	550	TEM/AFM	JEOL 100CX			6.3	SD	2	nm	6.3	TEM	1.22-1.96			nm	1.59	UV-Vis		974.5	SD	14.3	nm	974.5	BEGM	DLS	HT-DLS, Dynapro Plate Reader, Wyatt Technology
	9	Wang_2015	Yes	SWCNT(AP-Arc)	erm:ERM00000316	npo:NPO_943	Maybe	single-walled carbon nanotubes	Lysosomal injury		NA		831	length	100-1000			μm	550	TEM/AFM	JEOL 100CX			6.3	SD	2	nm	6.3	TEM	1.22-1.96			nm	1.59	UV-Vis		974.5	SD	14.3	nm	974.5	BEGM	DLS	HT-DLS, Dynapro Plate Reader, Wyatt Technology
	9	Wang_2015	Yes	SWCNT(AP-Arc)	erm:ERM00000316	npo:NPO_943	Maybe	single-walled carbon nanotubes	Lysosomal injury		NA		1540	length	100-1000			μm	550	TEM/AFM	JEOL 100CX			6.3	SD	2	nm	6.3	TEM	1.22-1.96			nm	1.59	UV-Vis		974.5	SD	14.3	nm	974.5	BEGM	DLS	HT-DLS, Dynapro Plate Reader, Wyatt Technology
	9	Wang_2015	Yes	SWCNT(AP-Arc)	erm:ERM00000316	npo:NPO_943	Maybe	single-walled carbon nanotubes	Lysosomal injury		NA		898	length	100-1000			μm	550	TEM/AFM	JEOL 100CX			6.3	SD	2	nm	6.3	TEM	1.22-1.96			nm	1.59	UV-Vis		836.5	SD	23.3	nm	836.5	RPMI	DLS	HT-DLS, Dynapro Plate Reader, Wyatt Technology
	9	Wang_2015	Yes	SWCNT(AP-Arc)	erm:ERM00000316	npo:NPO_943	Maybe	single-walled carbon nanotubes	Lysosomal injury		NA		831	length	100-1000			μm	550	TEM/AFM	JEOL 100CX			6.3	SD	2	nm	6.3	TEM	1.22-1.96			nm	1.59	UV-Vis		836.5	SD	23.3	nm	836.5	RPMI	DLS	HT-DLS, Dynapro Plate Reader, Wyatt Technology
	9	Wang_2015	Yes	SWCNT(AP-Arc)	erm:ERM00000316	npo:NPO_943	Maybe	single-walled carbon nanotubes	Lysosomal injury		NA		1540	length	100-1000			μm	550	TEM/AFM	JEOL 100CX			6.3	SD	2	nm	6.3	TEM	1.22-1.96			nm	1.59	UV-Vis		836.5	SD	23.3	nm	836.5	RPMI	DLS	HT-DLS, Dynapro Plate Reader, Wyatt Technology
	9	Wang_2015	Yes	SWCNT(AP-Hipco)	erm:ERM00000110	npo:NPO_943	Yes	single-walled carbon nanotubes	Lysosomal injury		NA		898	length	1000-5000			μm	3000	TEM/AFM	JEOL 100CX			10.7	SD	3.6	nm	10.7	TEM	0.70-1.13			nm	0.915	UV-Vis		1218	SD	507	nm	1218	water	DLS	HT-DLS, Dynapro Plate Reader, Wyatt Technology
	9	Wang_2015	Yes	SWCNT(AP-Hipco)	erm:ERM00000110	npo:NPO_943	Yes	single-walled carbon nanotubes	Lysosomal injury		NA		831	length	1000-5000			μm	3000	TEM/AFM	JEOL 100CX			10.7	SD	3.6	nm	10.7	TEM	0.70-1.13			nm	0.915	UV-Vis		1218	SD	507	nm	1218	water	DLS	HT-DLS, Dynapro Plate Reader, Wyatt Technology
	9	Wang_2015	Yes	SWCNT(AP-Hipco)	erm:ERM00000110	npo:NPO_943	Yes	single-walled carbon nanotubes	Lysosomal injury		NA		1540	length	1000-5000			μm	3000	TEM/AFM	JEOL 100CX			10.7	SD	3.6	nm	10.7	TEM	0.70-1.13			nm	0.915	UV-Vis		1218	SD	507	nm	1218	water	DLS	HT-DLS, Dynapro Plate Reader, Wyatt Technology
	9	Wang_2015	Yes	SWCNT(AP-Hipco)	erm:ERM00000110	npo:NPO_943	Yes	single-walled carbon nanotubes	Lysosomal injury		NA		898	length	1000-5000			μm	3000	TEM/AFM	JEOL 100CX			10.7	SD	3.6	nm	10.7	TEM	0.70-1.13			nm	0.915	UV-Vis		1156.8	SD	20.5	nm	1156.8	BEGM	DLS	HT-DLS, Dynapro Plate Reader, Wyatt Technology
	9	Wang_2015	Yes	SWCNT(AP-Hipco)	erm:ERM00000110	npo:NPO_943	Yes	single-walled carbon nanotubes	Lysosomal injury		NA		831	length	1000-5000			μm	3000	TEM/AFM	JEOL 100CX			10.7	SD	3.6	nm	10.7	TEM	0.70-1.13			nm	0.915	UV-Vis		1156.8	SD	20.5	nm	1156.8	BEGM	DLS	HT-DLS, Dynapro Plate Reader, Wyatt Technology
	9	Wang_2015	Yes	SWCNT(AP-Hipco)	erm:ERM00000110	npo:NPO_943	Yes	single-walled carbon nanotubes	Lysosomal injury		NA		1540	length	1000-5000			μm	3000	TEM/AFM	JEOL 100CX			10.7	SD	3.6	nm	10.7	TEM	0.70-1.13			nm	0.915	UV-Vis		1156.8	SD	20.5	nm	1156.8	BEGM	DLS	HT-DLS, Dynapro Plate Reader, Wyatt Technology
	9	Wang_2015	Yes	SWCNT(AP-Hipco)	erm:ERM00000110	npo:NPO_943	Yes	single-walled carbon nanotubes	Lysosomal injury		NA		898	length	1000-5000			μm	3000	TEM/AFM	JEOL 100CX			10.7	SD	3.6	nm	10.7	TEM	0.70-1.13			nm	0.915	UV-Vis		920.2	SD	45.2	nm	920.2	RPMI	DLS	HT-DLS, Dynapro Plate Reader, Wyatt Technology
	9	Wang_2015	Yes	SWCNT(AP-Hipco)	erm:ERM00000110	npo:NPO_943	Yes	single-walled carbon nanotubes	Lysosomal injury		NA		831	length	1000-5000			μm	3000	TEM/AFM	JEOL 100CX			10.7	SD	3.6	nm	10.7	TEM	0.70-1.13			nm	0.915	UV-Vis		920.2	SD	45.2	nm	920.2	RPMI	DLS	HT-DLS, Dynapro Plate Reader, Wyatt Technology
	9	Wang_2015	Yes	SWCNT(AP-Hipco)	erm:ERM00000110	npo:NPO_943	Yes	single-walled carbon nanotubes	Lysosomal injury		NA		1540	length	1000-5000			μm	3000	TEM/AFM	JEOL 100CX			10.7	SD	3.6	nm	10.7	TEM	0.70-1.13			nm	0.915	UV-Vis		920.2	SD	45.2	nm	920.2	RPMI	DLS	HT-DLS, Dynapro Plate Reader, Wyatt Technology
	9	Wang_2015	Yes	SWCNT(PD-Arc)	erm:ERM00000317	npo:NPO_943	Maybe	single-walled carbon nanotubes	Lysosomal injury		NA		898	length	100-1000			μm	550	TEM/AFM	JEOL 100CX			7.5	SD	2.4	nm	7.5	TEM	1.22-1.96			nm	1.59	UV-Vis		644	SD	206	nm	644	water	DLS	HT-DLS, Dynapro Plate Reader, Wyatt Technology
	9	Wang_2015	Yes	SWCNT(PD-Arc)	erm:ERM00000317	npo:NPO_943	Maybe	single-walled carbon nanotubes	Lysosomal injury		NA		831	length	100-1000			μm	550	TEM/AFM	JEOL 100CX			7.5	SD	2.4	nm	7.5	TEM	1.22-1.96			nm	1.59	UV-Vis		644	SD	206	nm	644	water	DLS	HT-DLS, Dynapro Plate Reader, Wyatt Technology
	9	Wang_2015	Yes	SWCNT(PD-Arc)	erm:ERM00000317	npo:NPO_943	Maybe	single-walled carbon nanotubes	Lysosomal injury		NA		1540	length	100-1000			μm	550	TEM/AFM	JEOL 100CX			7.5	SD	2.4	nm	7.5	TEM	1.22-1.96			nm	1.59	UV-Vis		644	SD	206	nm	644	water	DLS	HT-DLS, Dynapro Plate Reader, Wyatt Technology
	9	Wang_2015	Yes	SWCNT(PD-Arc)	erm:ERM00000317	npo:NPO_943	Maybe	single-walled carbon nanotubes	Lysosomal injury		NA		898	length	100-1000			μm	550	TEM/AFM	JEOL 100CX			7.5	SD	2.4	nm	7.5	TEM	1.22-1.96			nm	1.59	UV-Vis		565.6	SD	34.6	nm	565.6	BEGM	DLS	HT-DLS, Dynapro Plate Reader, Wyatt Technology
	9	Wang_2015	Yes	SWCNT(PD-Arc)	erm:ERM00000317	npo:NPO_943	Maybe	single-walled carbon nanotubes	Lysosomal injury		NA		831	length	100-1000			μm	550	TEM/AFM	JEOL 100CX			7.5	SD	2.4	nm	7.5	TEM	1.22-1.96			nm	1.59	UV-Vis		565.6	SD	34.6	nm	565.6	BEGM	DLS	HT-DLS, Dynapro Plate Reader, Wyatt Technology
	9	Wang_2015	Yes	SWCNT(PD-Arc)	erm:ERM00000317	npo:NPO_943	Maybe	single-walled carbon nanotubes	Lysosomal injury		NA		1540	length	100-1000			μm	550	TEM/AFM	JEOL 100CX			7.5	SD	2.4	nm	7.5	TEM	1.22-1.96			nm	1.59	UV-Vis		565.6	SD	34.6	nm	565.6	BEGM	DLS	HT-DLS, Dynapro Plate Reader, Wyatt Technology
	9	Wang_2015	Yes	SWCNT(PD-Arc)	erm:ERM00000317	npo:NPO_943	Maybe	single-walled carbon nanotubes	Lysosomal injury		NA		898	length	100-1000			μm	550	TEM/AFM	JEOL 100CX			7.5	SD	2.4	nm	7.5	TEM	1.22-1.96			nm	1.59	UV-Vis		602.4	SD	14.9	nm	602.4	RPMI	DLS	HT-DLS, Dynapro Plate Reader, Wyatt Technology
	9	Wang_2015	Yes	SWCNT(PD-Arc)	erm:ERM00000317	npo:NPO_943	Maybe	single-walled carbon nanotubes	Lysosomal injury		NA		831	length	100-1000			μm	550	TEM/AFM	JEOL 100CX			7.5	SD	2.4	nm	7.5	TEM	1.22-1.96			nm	1.59	UV-Vis		602.4	SD	14.9	nm	602.4	RPMI	DLS	HT-DLS, Dynapro Plate Reader, Wyatt Technology
	9	Wang_2015	Yes	SWCNT(PD-Arc)	erm:ERM00000317	npo:NPO_943	Maybe	single-walled carbon nanotubes	Lysosomal injury		NA		1540	length	100-1000			μm	550	TEM/AFM	JEOL 100CX			7.5	SD	2.4	nm	7.5	TEM	1.22-1.96			nm	1.59	UV-Vis		602.4	SD	14.9	nm	602.4	RPMI	DLS	HT-DLS, Dynapro Plate Reader, Wyatt Technology
	9	Wang_2015	Yes	SWCNT(PD-Hipco)	erm:ERM00000314	npo:NPO_943	Maybe	single-walled carbon nanotubes	Lysosomal injury		NA		898	length	500-1500			μm	1000	TEM/AFM	JEOL 100CX			13	SD	3.5	nm	13	TEM	0.70-1.13			nm	0.915	UV-Vis		584	SD	180	nm	584	water	DLS	HT-DLS, Dynapro Plate Reader, Wyatt Technology
	9	Wang_2015	Yes	SWCNT(PD-Hipco)	erm:ERM00000314	npo:NPO_943	Maybe	single-walled carbon nanotubes	Lysosomal injury		NA		831	length	500-1500			μm	1000	TEM/AFM	JEOL 100CX			13	SD	3.5	nm	13	TEM	0.70-1.13			nm	0.915	UV-Vis		584	SD	180	nm	584	water	DLS	HT-DLS, Dynapro Plate Reader, Wyatt Technology
	9	Wang_2015	Yes	SWCNT(PD-Hipco)	erm:ERM00000314	npo:NPO_943	Maybe	single-walled carbon nanotubes	Lysosomal injury		NA		1540	length	500-1500			μm	1000	TEM/AFM	JEOL 100CX			13	SD	3.5	nm	13	TEM	0.70-1.13			nm	0.915	UV-Vis		584	SD	180	nm	584	water	DLS	HT-DLS, Dynapro Plate Reader, Wyatt Technology
	9	Wang_2015	Yes	SWCNT(PD-Hipco)	erm:ERM00000314	npo:NPO_943	Maybe	single-walled carbon nanotubes	Lysosomal injury		NA		898	length	500-1500			μm	1000	TEM/AFM	JEOL 100CX			13	SD	3.5	nm	13	TEM	0.70-1.13			nm	0.915	UV-Vis		688.1	SD	46.2	nm	688.1	BEGM	DLS	HT-DLS, Dynapro Plate Reader, Wyatt Technology
	9	Wang_2015	Yes	SWCNT(PD-Hipco)	erm:ERM00000314	npo:NPO_943	Maybe	single-walled carbon nanotubes	Lysosomal injury		NA		831	length	500-1500			μm	1000	TEM/AFM	JEOL 100CX			13	SD	3.5	nm	13	TEM	0.70-1.13			nm	0.915	UV-Vis		688.1	SD	46.2	nm	688.1	BEGM	DLS	HT-DLS, Dynapro Plate Reader, Wyatt Technology
	9	Wang_2015	Yes	SWCNT(PD-Hipco)	erm:ERM00000314	npo:NPO_943	Maybe	single-walled carbon nanotubes	Lysosomal injury		NA		1540	length	500-1500			μm	1000	TEM/AFM	JEOL 100CX			13	SD	3.5	nm	13	TEM	0.70-1.13			nm	0.915	UV-Vis		688.1	SD	46.2	nm	688.1	BEGM	DLS	HT-DLS, Dynapro Plate Reader, Wyatt Technology
	9	Wang_2015	Yes	SWCNT(PD-Hipco)	erm:ERM00000314	npo:NPO_943	Maybe	single-walled carbon nanotubes	Lysosomal injury		NA		898	length	500-1500			μm	1000	TEM/AFM	JEOL 100CX			13	SD	3.5	nm	13	TEM	0.70-1.13			nm	0.915	UV-Vis		639.5	SD	25.1	nm	639.5	RPMI	DLS	HT-DLS, Dynapro Plate Reader, Wyatt Technology
	9	Wang_2015	Yes	SWCNT(PD-Hipco)	erm:ERM00000314	npo:NPO_943	Maybe	single-walled carbon nanotubes	Lysosomal injury		NA		831	length	500-1500			μm	1000	TEM/AFM	JEOL 100CX			13	SD	3.5	nm	13	TEM	0.70-1.13			nm	0.915	UV-Vis		639.5	SD	25.1	nm	639.5	RPMI	DLS	HT-DLS, Dynapro Plate Reader, Wyatt Technology
	9	Wang_2015	Yes	SWCNT(PD-Hipco)	erm:ERM00000314	npo:NPO_943	Maybe	single-walled carbon nanotubes	Lysosomal injury		NA		1540	length	500-1500			μm	1000	TEM/AFM	JEOL 100CX			13	SD	3.5	nm	13	TEM	0.70-1.13			nm	0.915	UV-Vis		639.5	SD	25.1	nm	639.5	RPMI	DLS	HT-DLS, Dynapro Plate Reader, Wyatt Technology
	9	Wang_2015	Yes	SWCNT(PD-SG65)	erm:ERM00000319	npo:NPO_943	Maybe	single-walled carbon nanotubes	Lysosomal injury		NA		898	length	450-2000			μm	1225	TEM/AFM	JEOL 100CX			7.4	SD	2.3	nm	7.4	TEM	0.68-0.98			nm	0.83	UV-Vis		458	SD	128	nm	458	water	DLS	HT-DLS, Dynapro Plate Reader, Wyatt Technology
	9	Wang_2015	Yes	SWCNT(PD-SG65)	erm:ERM00000319	npo:NPO_943	Maybe	single-walled carbon nanotubes	Lysosomal injury		NA		831	length	450-2000			μm	1225	TEM/AFM	JEOL 100CX			7.4	SD	2.3	nm	7.4	TEM	0.68-0.98			nm	0.83	UV-Vis		458	SD	128	nm	458	water	DLS	HT-DLS, Dynapro Plate Reader, Wyatt Technology
	9	Wang_2015	Yes	SWCNT(PD-SG65)	erm:ERM00000319	npo:NPO_943	Maybe	single-walled carbon nanotubes	Lysosomal injury		NA		1540	length	450-2000			μm	1225	TEM/AFM	JEOL 100CX			7.4	SD	2.3	nm	7.4	TEM	0.68-0.98			nm	0.83	UV-Vis		458	SD	128	nm	458	water	DLS	HT-DLS, Dynapro Plate Reader, Wyatt Technology
	9	Wang_2015	Yes	SWCNT(PD-SG65)	erm:ERM00000319	npo:NPO_943	Maybe	single-walled carbon nanotubes	Lysosomal injury		NA		898	length	450-2000			μm	1225	TEM/AFM	JEOL 100CX			7.4	SD	2.3	nm	7.4	TEM	0.68-0.98			nm	0.83	UV-Vis		327.5	SD	5.1	nm	327.5	BEGM	DLS	HT-DLS, Dynapro Plate Reader, Wyatt Technology
	9	Wang_2015	Yes	SWCNT(PD-SG65)	erm:ERM00000319	npo:NPO_943	Maybe	single-walled carbon nanotubes	Lysosomal injury		NA		831	length	450-2000			μm	1225	TEM/AFM	JEOL 100CX			7.4	SD	2.3	nm	7.4	TEM	0.68-0.98			nm	0.83	UV-Vis		327.5	SD	5.1	nm	327.5	BEGM	DLS	HT-DLS, Dynapro Plate Reader, Wyatt Technology
	9	Wang_2015	Yes	SWCNT(PD-SG65)	erm:ERM00000319	npo:NPO_943	Maybe	single-walled carbon nanotubes	Lysosomal injury		NA		1540	length	450-2000			μm	1225	TEM/AFM	JEOL 100CX			7.4	SD	2.3	nm	7.4	TEM	0.68-0.98			nm	0.83	UV-Vis		327.5	SD	5.1	nm	327.5	BEGM	DLS	HT-DLS, Dynapro Plate Reader, Wyatt Technology
	9	Wang_2015	Yes	SWCNT(PD-SG65)	erm:ERM00000319	npo:NPO_943	Maybe	single-walled carbon nanotubes	Lysosomal injury		NA		898	length	450-2000			μm	1225	TEM/AFM	JEOL 100CX			7.4	SD	2.3	nm	7.4	TEM	0.68-0.98			nm	0.83	UV-Vis		305.3	SD	4.1	nm	305.3	RPMI	DLS	HT-DLS, Dynapro Plate Reader, Wyatt Technology
	9	Wang_2015	Yes	SWCNT(PD-SG65)	erm:ERM00000319	npo:NPO_943	Maybe	single-walled carbon nanotubes	Lysosomal injury		NA		831	length	450-2000			μm	1225	TEM/AFM	JEOL 100CX			7.4	SD	2.3	nm	7.4	TEM	0.68-0.98			nm	0.83	UV-Vis		305.3	SD	4.1	nm	305.3	RPMI	DLS	HT-DLS, Dynapro Plate Reader, Wyatt Technology
	9	Wang_2015	Yes	SWCNT(PD-SG65)	erm:ERM00000319	npo:NPO_943	Maybe	single-walled carbon nanotubes	Lysosomal injury		NA		1540	length	450-2000			μm	1225	TEM/AFM	JEOL 100CX			7.4	SD	2.3	nm	7.4	TEM	0.68-0.98			nm	0.83	UV-Vis		305.3	SD	4.1	nm	305.3	RPMI	DLS	HT-DLS, Dynapro Plate Reader, Wyatt Technology
	9	Wang_2015	Yes	SWCNT(PF108-Arc)	erm:ERM00000318	npo:NPO_943	Maybe	single-walled carbon nanotubes	No effect		NA		NA	length	100-1000			μm	550	TEM/AFM	JEOL 100CX			5	SD		nm	5	TEM	1.22-1.96			nm	1.59	UV-Vis		150	SD	23	nm	150	water	DLS	HT-DLS, Dynapro Plate Reader, Wyatt Technology
	9	Wang_2015	Yes	SWCNT(PF108-Arc)	erm:ERM00000318	npo:NPO_943	Maybe	single-walled carbon nanotubes	No effect		NA		NA	length	100-1000			μm	550	TEM/AFM	JEOL 100CX			5	SD		nm	5	TEM	1.22-1.96			nm	1.59	UV-Vis		120.9	SD	1.7	nm	120.9	BEGM	DLS	HT-DLS, Dynapro Plate Reader, Wyatt Technology
	9	Wang_2015	Yes	SWCNT(PF108-Arc)	erm:ERM00000318	npo:NPO_943	Maybe	single-walled carbon nanotubes	No effect		NA		NA	length	100-1000			μm	550	TEM/AFM	JEOL 100CX			5	SD		nm	5	TEM	1.22-1.96			nm	1.59	UV-Vis		78.9	SD	0.8	nm	78.9	RPMI	DLS	HT-DLS, Dynapro Plate Reader, Wyatt Technology
	9	Wang_2015	Yes	SWCNT(PF108-Hipco)	erm:ERM00000315	npo:NPO_943	Maybe	single-walled carbon nanotubes	Lysosomal injury		NA		898	length	500-1500			μm	1000	TEM/AFM	JEOL 100CX			44474	SD		nm	7.5	TEM	0.70-1.13			nm	0.915	UV-Vis		272	SD	26	nm	272	water	DLS	HT-DLS, Dynapro Plate Reader, Wyatt Technology
	9	Wang_2015	Yes	SWCNT(PF108-Hipco)	erm:ERM00000315	npo:NPO_943	Maybe	single-walled carbon nanotubes	Lysosomal injury		NA		831	length	500-1500			μm	1000	TEM/AFM	JEOL 100CX			44474	SD		nm	7.5	TEM	0.70-1.13			nm	0.915	UV-Vis		272	SD	26	nm	272	water	DLS	HT-DLS, Dynapro Plate Reader, Wyatt Technology
	9	Wang_2015	Yes	SWCNT(PF108-Hipco)	erm:ERM00000315	npo:NPO_943	Maybe	single-walled carbon nanotubes	Lysosomal injury		NA		1540	length	500-1500			μm	1000	TEM/AFM	JEOL 100CX			44474	SD		nm	7.5	TEM	0.70-1.13			nm	0.915	UV-Vis		272	SD	26	nm	272	water	DLS	HT-DLS, Dynapro Plate Reader, Wyatt Technology
	9	Wang_2015	Yes	SWCNT(PF108-Hipco)	erm:ERM00000315	npo:NPO_943	Maybe	single-walled carbon nanotubes	Lysosomal injury		NA		898	length	500-1500			μm	1000	TEM/AFM	JEOL 100CX			44474	SD		nm	7.5	TEM	0.70-1.13			nm	0.915	UV-Vis		121.8	SD	1.6	nm	121.8	BEGM	DLS	HT-DLS, Dynapro Plate Reader, Wyatt Technology
	9	Wang_2015	Yes	SWCNT(PF108-Hipco)	erm:ERM00000315	npo:NPO_943	Maybe	single-walled carbon nanotubes	Lysosomal injury		NA		831	length	500-1500			μm	1000	TEM/AFM	JEOL 100CX			44474	SD		nm	7.5	TEM	0.70-1.13			nm	0.915	UV-Vis		121.8	SD	1.6	nm	121.8	BEGM	DLS	HT-DLS, Dynapro Plate Reader, Wyatt Technology
	9	Wang_2015	Yes	SWCNT(PF108-Hipco)	erm:ERM00000315	npo:NPO_943	Maybe	single-walled carbon nanotubes	Lysosomal injury		NA		1540	length	500-1500			μm	1000	TEM/AFM	JEOL 100CX			44474	SD		nm	7.5	TEM	0.70-1.13			nm	0.915	UV-Vis		121.8	SD	1.6	nm	121.8	BEGM	DLS	HT-DLS, Dynapro Plate Reader, Wyatt Technology
	9	Wang_2015	Yes	SWCNT(PF108-Hipco)	erm:ERM00000315	npo:NPO_943	Maybe	single-walled carbon nanotubes	Lysosomal injury		NA		898	length	500-1500			μm	1000	TEM/AFM	JEOL 100CX			44474	SD		nm	7.5	TEM	0.70-1.13			nm	0.915	UV-Vis		78.1	SD	0.6	nm	78.1	RPMI	DLS	HT-DLS, Dynapro Plate Reader, Wyatt Technology
	9	Wang_2015	Yes	SWCNT(PF108-Hipco)	erm:ERM00000315	npo:NPO_943	Maybe	single-walled carbon nanotubes	Lysosomal injury		NA		831	length	500-1500			μm	1000	TEM/AFM	JEOL 100CX			44474	SD		nm	7.5	TEM	0.70-1.13			nm	0.915	UV-Vis		78.1	SD	0.6	nm	78.1	RPMI	DLS	HT-DLS, Dynapro Plate Reader, Wyatt Technology
	9	Wang_2015	Yes	SWCNT(PF108-Hipco)	erm:ERM00000315	npo:NPO_943	Maybe	single-walled carbon nanotubes	Lysosomal injury		NA		1540	length	500-1500			μm	1000	TEM/AFM	JEOL 100CX			44474	SD		nm	7.5	TEM	0.70-1.13			nm	0.915	UV-Vis		78.1	SD	0.6	nm	78.1	RPMI	DLS	HT-DLS, Dynapro Plate Reader, Wyatt Technology
	9	Wang_2015	Yes	SWCNT(PF108-SG65)	erm:ERM00000320	npo:NPO_943	Maybe	single-walled carbon nanotubes	No effect		NA		NA	length	450-2000			μm	1225	TEM/AFM	JEOL 100CX			5	SD		nm	5	TEM	0.68-0.98			nm	0.83	UV-Vis		154	SD	32	nm	154	water	DLS	HT-DLS, Dynapro Plate Reader, Wyatt Technology
	9	Wang_2015	Yes	SWCNT(PF108-SG65)	erm:ERM00000320	npo:NPO_943	Maybe	single-walled carbon nanotubes	No effect		NA		NA	length	450-2000			μm	1225	TEM/AFM	JEOL 100CX			5	SD		nm	5	TEM	0.68-0.98			nm	0.83	UV-Vis		169.4	SD	6.3	nm	169.4	BEGM	DLS	HT-DLS, Dynapro Plate Reader, Wyatt Technology
	9	Wang_2015	Yes	SWCNT(PF108-SG65)	erm:ERM00000320	npo:NPO_943	Maybe	single-walled carbon nanotubes	No effect		NA		NA	length	450-2000			μm	1225	TEM/AFM	JEOL 100CX			5	SD		nm	5	TEM	0.68-0.98			nm	0.83	UV-Vis		97.4	SD	2.2	nm	97.4	RPMI	DLS	HT-DLS, Dynapro Plate Reader, Wyatt Technology
	11	Dekkers_2018	Yes	Ag MP	erm:ERM00000124	chebi:CHEBI_33964	Yes	silver microparticle	ROS production		1753		1364		>1000			nm	1000	TEM																							DLS
	11	Dekkers_2018	Yes	Ag MP	erm:ERM00000124	chebi:CHEBI_33964	Yes	silver microparticle	ROS production		1753		257		>1000			nm	1000	TEM																							DLS
	11	Dekkers_2018	Yes	Ag MP	erm:ERM00000124	chebi:CHEBI_33964	Yes	silver microparticle	ROS production		1753		1115		>1000			nm	1000	TEM																							DLS
	11	Dekkers_2018	Yes	Ag MP	erm:ERM00000124	chebi:CHEBI_33964	Yes	silver microparticle	ROS production		1753		249		>1000			nm	1000	TEM																							DLS
	11	Dekkers_2018	Yes	Ag MP	erm:ERM00000124	chebi:CHEBI_33964	Yes	silver microparticle	ROS production		1753		1278		>1000			nm	1000	TEM																							DLS
	11	Dekkers_2018	Yes	Ag MP	erm:ERM00000124	chebi:CHEBI_33964	Yes	silver microparticle	ROS production		1753		1753		>1000			nm	1000	TEM																							DLS
	11	Dekkers_2018	Yes	Ag MP	erm:ERM00000124	chebi:CHEBI_33964	Yes	silver microparticle	ROS production		1753		1592		>1000			nm	1000	TEM																							DLS
	11	Dekkers_2018	Yes	Ag MP	erm:ERM00000124	chebi:CHEBI_33964	Yes	silver microparticle	ROS production		1592		1364		>1000			nm	1000	TEM																							DLS
	11	Dekkers_2018	Yes	Ag MP	erm:ERM00000124	chebi:CHEBI_33964	Yes	silver microparticle	ROS production		1592		257		>1000			nm	1000	TEM																							DLS
	11	Dekkers_2018	Yes	Ag MP	erm:ERM00000124	chebi:CHEBI_33964	Yes	silver microparticle	ROS production		1592		1115		>1000			nm	1000	TEM																							DLS
	11	Dekkers_2018	Yes	Ag MP	erm:ERM00000124	chebi:CHEBI_33964	Yes	silver microparticle	ROS production		1592		249		>1000			nm	1000	TEM																							DLS
	11	Dekkers_2018	Yes	Ag MP	erm:ERM00000124	chebi:CHEBI_33964	Yes	silver microparticle	ROS production		1592		1278		>1000			nm	1000	TEM																							DLS
	11	Dekkers_2018	Yes	Ag MP	erm:ERM00000124	chebi:CHEBI_33964	Yes	silver microparticle	ROS production		1592		1753		>1000			nm	1000	TEM																							DLS
	11	Dekkers_2018	Yes	Ag MP	erm:ERM00000124	chebi:CHEBI_33964	Yes	silver microparticle	ROS production		1592		1592		>1000			nm	1000	TEM																							DLS
	11	Dekkers_2018	Yes	Ag MP	erm:ERM00000124	chebi:CHEBI_33964	Yes	silver microparticle	ROS production		257		1364		>1000			nm	1000	TEM																							DLS
	11	Dekkers_2018	Yes	Ag MP	erm:ERM00000124	chebi:CHEBI_33964	Yes	silver microparticle	ROS production		257		257		>1000			nm	1000	TEM																							DLS
	11	Dekkers_2018	Yes	Ag MP	erm:ERM00000124	chebi:CHEBI_33964	Yes	silver microparticle	ROS production		257		1115		>1000			nm	1000	TEM																							DLS
	11	Dekkers_2018	Yes	Ag MP	erm:ERM00000124	chebi:CHEBI_33964	Yes	silver microparticle	ROS production		257		249		>1000			nm	1000	TEM																							DLS
	11	Dekkers_2018	Yes	Ag MP	erm:ERM00000124	chebi:CHEBI_33964	Yes	silver microparticle	ROS production		257		1278		>1000			nm	1000	TEM																							DLS
	11	Dekkers_2018	Yes	Ag MP	erm:ERM00000124	chebi:CHEBI_33964	Yes	silver microparticle	ROS production		257		1753		>1000			nm	1000	TEM																							DLS
	11	Dekkers_2018	Yes	Ag MP	erm:ERM00000124	chebi:CHEBI_33964	Yes	silver microparticle	ROS production		257		1592		>1000			nm	1000	TEM																							DLS
	11	Dekkers_2018	Yes	Ag MP	erm:ERM00000124	chebi:CHEBI_33964	Yes	silver microparticle	DNA damage		1194		1461		>1000			nm	1000	TEM																							DLS
	11	Dekkers_2018	Yes	Ag MP	erm:ERM00000124	chebi:CHEBI_33964	Yes	silver microparticle	DNA damage		1194		1551		>1000			nm	1000	TEM																							DLS
	11	Dekkers_2018	Yes	Ag MP	erm:ERM00000124	chebi:CHEBI_33964	Yes	silver microparticle	DNA damage		1194		1194		>1000			nm	1000	TEM																							DLS
	11	Dekkers_2018	Yes	Ag MP	erm:ERM00000124	chebi:CHEBI_33964	Yes	silver microparticle	DNA damage		1194		1766		>1000			nm	1000	TEM																							DLS
	11	Dekkers_2018	Yes	Ag MP	erm:ERM00000124	chebi:CHEBI_33964	Yes	silver microparticle	DNA damage		1194		1635		>1000			nm	1000	TEM																							DLS
	11	Dekkers_2018	Yes	Ag MP	erm:ERM00000124	chebi:CHEBI_33964	Yes	silver microparticle	DNA damage		1194		1669		>1000			nm	1000	TEM																							DLS
	11	Dekkers_2018	Yes	ZnO MP	erm:ERM00000127	chebi:CHEBI_36560	Yes	zinc oxide microparticle	ROS production		1753		1364		5000			nm	5000	TEM
	11	Dekkers_2018	Yes	ZnO MP	erm:ERM00000127	chebi:CHEBI_36560	Yes	zinc oxide microparticle	ROS production		1753		257		5000			nm	5000	TEM
	11	Dekkers_2018	Yes	ZnO MP	erm:ERM00000127	chebi:CHEBI_36560	Yes	zinc oxide microparticle	ROS production		1753		1115		5000			nm	5000	TEM
	11	Dekkers_2018	Yes	ZnO MP	erm:ERM00000127	chebi:CHEBI_36560	Yes	zinc oxide microparticle	ROS production		1753		249		5000			nm	5000	TEM
	11	Dekkers_2018	Yes	ZnO MP	erm:ERM00000127	chebi:CHEBI_36560	Yes	zinc oxide microparticle	ROS production		1753		1278		5000			nm	5000	TEM
	11	Dekkers_2018	Yes	ZnO MP	erm:ERM00000127	chebi:CHEBI_36560	Yes	zinc oxide microparticle	ROS production		1753		1753		5000			nm	5000	TEM
	11	Dekkers_2018	Yes	ZnO MP	erm:ERM00000127	chebi:CHEBI_36560	Yes	zinc oxide microparticle	ROS production		1753		1592		5000			nm	5000	TEM
	11	Dekkers_2018	Yes	ZnO MP	erm:ERM00000127	chebi:CHEBI_36560	Yes	zinc oxide microparticle	ROS production		1592		1364		5000			nm	5000	TEM
	11	Dekkers_2018	Yes	ZnO MP	erm:ERM00000127	chebi:CHEBI_36560	Yes	zinc oxide microparticle	ROS production		1592		257		5000			nm	5000	TEM
	11	Dekkers_2018	Yes	ZnO MP	erm:ERM00000127	chebi:CHEBI_36560	Yes	zinc oxide microparticle	ROS production		1592		1115		5000			nm	5000	TEM
	11	Dekkers_2018	Yes	ZnO MP	erm:ERM00000127	chebi:CHEBI_36560	Yes	zinc oxide microparticle	ROS production		1592		249		5000			nm	5000	TEM
	11	Dekkers_2018	Yes	ZnO MP	erm:ERM00000127	chebi:CHEBI_36560	Yes	zinc oxide microparticle	ROS production		1592		1278		5000			nm	5000	TEM
	11	Dekkers_2018	Yes	ZnO MP	erm:ERM00000127	chebi:CHEBI_36560	Yes	zinc oxide microparticle	ROS production		1592		1753		5000			nm	5000	TEM
	11	Dekkers_2018	Yes	ZnO MP	erm:ERM00000127	chebi:CHEBI_36560	Yes	zinc oxide microparticle	ROS production		1592		1592		5000			nm	5000	TEM
	11	Dekkers_2018	Yes	ZnO MP	erm:ERM00000127	chebi:CHEBI_36560	Yes	zinc oxide microparticle	ROS production		257		1364		5000			nm	5000	TEM
	11	Dekkers_2018	Yes	ZnO MP	erm:ERM00000127	chebi:CHEBI_36560	Yes	zinc oxide microparticle	ROS production		257		257		5000			nm	5000	TEM
	11	Dekkers_2018	Yes	ZnO MP	erm:ERM00000127	chebi:CHEBI_36560	Yes	zinc oxide microparticle	ROS production		257		1115		5000			nm	5000	TEM
	11	Dekkers_2018	Yes	ZnO MP	erm:ERM00000127	chebi:CHEBI_36560	Yes	zinc oxide microparticle	ROS production		257		249		5000			nm	5000	TEM
	11	Dekkers_2018	Yes	ZnO MP	erm:ERM00000127	chebi:CHEBI_36560	Yes	zinc oxide microparticle	ROS production		257		1278		5000			nm	5000	TEM
	11	Dekkers_2018	Yes	ZnO MP	erm:ERM00000127	chebi:CHEBI_36560	Yes	zinc oxide microparticle	ROS production		257		1753		5000			nm	5000	TEM
	11	Dekkers_2018	Yes	ZnO MP	erm:ERM00000127	chebi:CHEBI_36560	Yes	zinc oxide microparticle	ROS production		257		1592		5000			nm	5000	TEM
	11	Dekkers_2018	Yes	ZnO MP	erm:ERM00000127	chebi:CHEBI_36560	Yes	zinc oxide microparticle	DNA damage		1194		1461		5000			nm	5000	TEM
	11	Dekkers_2018	Yes	ZnO MP	erm:ERM00000127	chebi:CHEBI_36560	Yes	zinc oxide microparticle	DNA damage		1194		1551		5000			nm	5000	TEM
	11	Dekkers_2018	Yes	ZnO MP	erm:ERM00000127	chebi:CHEBI_36560	Yes	zinc oxide microparticle	DNA damage		1194		1194		5000			nm	5000	TEM
	11	Dekkers_2018	Yes	ZnO MP	erm:ERM00000127	chebi:CHEBI_36560	Yes	zinc oxide microparticle	DNA damage		1194		1766		5000			nm	5000	TEM
	11	Dekkers_2018	Yes	ZnO MP	erm:ERM00000127	chebi:CHEBI_36560	Yes	zinc oxide microparticle	DNA damage		1194		1635		5000			nm	5000	TEM
	11	Dekkers_2018	Yes	ZnO MP	erm:ERM00000127	chebi:CHEBI_36560	Yes	zinc oxide microparticle	DNA damage		1194		1669		5000			nm	5000	TEM
	11	Dekkers_2018	Yes	CeO2 NP-A	erm:ERM00000128	enm:ENM_9000006	No	cerium oxide nanoparticle	ROS production		1753		1364		4.7	SD	1.4	nm	4.7	TEM																	172	SD	2	nm	172		DLS
	11	Dekkers_2018	Yes	CeO2 NP-A	erm:ERM00000128	enm:ENM_9000006	No	cerium oxide nanoparticle	ROS production		1753		257		4.7	SD	1.4	nm	4.7	TEM																	172	SD	2	nm	172		DLS
	11	Dekkers_2018	Yes	CeO2 NP-A	erm:ERM00000128	enm:ENM_9000006	No	cerium oxide nanoparticle	ROS production		1753		1115		4.7	SD	1.4	nm	4.7	TEM																	172	SD	2	nm	172		DLS
	11	Dekkers_2018	Yes	CeO2 NP-A	erm:ERM00000128	enm:ENM_9000006	No	cerium oxide nanoparticle	ROS production		1753		249		4.7	SD	1.4	nm	4.7	TEM																	172	SD	2	nm	172		DLS
	11	Dekkers_2018	Yes	CeO2 NP-A	erm:ERM00000128	enm:ENM_9000006	No	cerium oxide nanoparticle	ROS production		1753		1278		4.7	SD	1.4	nm	4.7	TEM																	172	SD	2	nm	172		DLS
	11	Dekkers_2018	Yes	CeO2 NP-A	erm:ERM00000128	enm:ENM_9000006	No	cerium oxide nanoparticle	ROS production		1753		1753		4.7	SD	1.4	nm	4.7	TEM																	172	SD	2	nm	172		DLS
	11	Dekkers_2018	Yes	CeO2 NP-A	erm:ERM00000128	enm:ENM_9000006	No	cerium oxide nanoparticle	ROS production		1753		1592		4.7	SD	1.4	nm	4.7	TEM																	172	SD	2	nm	172		DLS
	11	Dekkers_2018	Yes	CeO2 NP-A	erm:ERM00000128	enm:ENM_9000006	No	cerium oxide nanoparticle	ROS production		1592		1364		4.7	SD	1.4	nm	4.7	TEM																	172	SD	2	nm	172		DLS
	11	Dekkers_2018	Yes	CeO2 NP-A	erm:ERM00000128	enm:ENM_9000006	No	cerium oxide nanoparticle	ROS production		1592		257		4.7	SD	1.4	nm	4.7	TEM																	172	SD	2	nm	172		DLS
	11	Dekkers_2018	Yes	CeO2 NP-A	erm:ERM00000128	enm:ENM_9000006	No	cerium oxide nanoparticle	ROS production		1592		1115		4.7	SD	1.4	nm	4.7	TEM																	172	SD	2	nm	172		DLS
	11	Dekkers_2018	Yes	CeO2 NP-A	erm:ERM00000128	enm:ENM_9000006	No	cerium oxide nanoparticle	ROS production		1592		249		4.7	SD	1.4	nm	4.7	TEM																	172	SD	2	nm	172		DLS
	11	Dekkers_2018	Yes	CeO2 NP-A	erm:ERM00000128	enm:ENM_9000006	No	cerium oxide nanoparticle	ROS production		1592		1278		4.7	SD	1.4	nm	4.7	TEM																	172	SD	2	nm	172		DLS
	11	Dekkers_2018	Yes	CeO2 NP-A	erm:ERM00000128	enm:ENM_9000006	No	cerium oxide nanoparticle	ROS production		1592		1753		4.7	SD	1.4	nm	4.7	TEM																	172	SD	2	nm	172		DLS
	11	Dekkers_2018	Yes	CeO2 NP-A	erm:ERM00000128	enm:ENM_9000006	No	cerium oxide nanoparticle	ROS production		1592		1592		4.7	SD	1.4	nm	4.7	TEM																	172	SD	2	nm	172		DLS
	11	Dekkers_2018	Yes	CeO2 NP-A	erm:ERM00000128	enm:ENM_9000006	No	cerium oxide nanoparticle	ROS production		257		1364		4.7	SD	1.4	nm	4.7	TEM																	172	SD	2	nm	172		DLS
	11	Dekkers_2018	Yes	CeO2 NP-A	erm:ERM00000128	enm:ENM_9000006	No	cerium oxide nanoparticle	ROS production		257		257		4.7	SD	1.4	nm	4.7	TEM																	172	SD	2	nm	172		DLS
	11	Dekkers_2018	Yes	CeO2 NP-A	erm:ERM00000128	enm:ENM_9000006	No	cerium oxide nanoparticle	ROS production		257		1115		4.7	SD	1.4	nm	4.7	TEM																	172	SD	2	nm	172		DLS
	11	Dekkers_2018	Yes	CeO2 NP-A	erm:ERM00000128	enm:ENM_9000006	No	cerium oxide nanoparticle	ROS production		257		249		4.7	SD	1.4	nm	4.7	TEM																	172	SD	2	nm	172		DLS
	11	Dekkers_2018	Yes	CeO2 NP-A	erm:ERM00000128	enm:ENM_9000006	No	cerium oxide nanoparticle	ROS production		257		1278		4.7	SD	1.4	nm	4.7	TEM																	172	SD	2	nm	172		DLS
	11	Dekkers_2018	Yes	CeO2 NP-A	erm:ERM00000128	enm:ENM_9000006	No	cerium oxide nanoparticle	ROS production		257		1753		4.7	SD	1.4	nm	4.7	TEM																	172	SD	2	nm	172		DLS
	11	Dekkers_2018	Yes	CeO2 NP-A	erm:ERM00000128	enm:ENM_9000006	No	cerium oxide nanoparticle	ROS production		257		1592		4.7	SD	1.4	nm	4.7	TEM																	172	SD	2	nm	172		DLS
	11	Dekkers_2018	Yes	CeO2 NP-A	erm:ERM00000128	enm:ENM_9000006	No	cerium oxide nanoparticle	DNA damage		1194		1461		4.7	SD	1.4	nm	4.7	TEM																	172	SD	2	nm	172		DLS
	11	Dekkers_2018	Yes	CeO2 NP-A	erm:ERM00000128	enm:ENM_9000006	No	cerium oxide nanoparticle	DNA damage		1194		1551		4.7	SD	1.4	nm	4.7	TEM																	172	SD	2	nm	172		DLS
	11	Dekkers_2018	Yes	CeO2 NP-A	erm:ERM00000128	enm:ENM_9000006	No	cerium oxide nanoparticle	DNA damage		1194		1194		4.7	SD	1.4	nm	4.7	TEM																	172	SD	2	nm	172		DLS
	11	Dekkers_2018	Yes	CeO2 NP-A	erm:ERM00000128	enm:ENM_9000006	No	cerium oxide nanoparticle	DNA damage		1194		1766		4.7	SD	1.4	nm	4.7	TEM																	172	SD	2	nm	172		DLS
	11	Dekkers_2018	Yes	CeO2 NP-A	erm:ERM00000128	enm:ENM_9000006	No	cerium oxide nanoparticle	DNA damage		1194		1635		4.7	SD	1.4	nm	4.7	TEM																	172	SD	2	nm	172		DLS
	11	Dekkers_2018	Yes	CeO2 NP-A	erm:ERM00000128	enm:ENM_9000006	No	cerium oxide nanoparticle	DNA damage		1194		1669		4.7	SD	1.4	nm	4.7	TEM																	172	SD	2	nm	172		DLS
	11	Dekkers_2018	Yes	CeO2 NP-C	erm:ERM00000129	enm:ENM_9000006	No	27% zirconium oxide-doped cerium oxide nanoparticle	ROS production		1753		1364		4.6	SD	1.4	nm	4.6	TEM																	297	SD	4	nm	297		DLS
	11	Dekkers_2018	Yes	CeO2 NP-C	erm:ERM00000129	enm:ENM_9000006	No	27% zirconium oxide-doped cerium oxide nanoparticle	ROS production		1753		257		4.6	SD	1.4	nm	4.6	TEM																	297	SD	4	nm	297		DLS
	11	Dekkers_2018	Yes	CeO2 NP-C	erm:ERM00000129	enm:ENM_9000006	No	27% zirconium oxide-doped cerium oxide nanoparticle	ROS production		1753		1115		4.6	SD	1.4	nm	4.6	TEM																	297	SD	4	nm	297		DLS
	11	Dekkers_2018	Yes	CeO2 NP-C	erm:ERM00000129	enm:ENM_9000006	No	27% zirconium oxide-doped cerium oxide nanoparticle	ROS production		1753		249		4.6	SD	1.4	nm	4.6	TEM																	297	SD	4	nm	297		DLS
	11	Dekkers_2018	Yes	CeO2 NP-C	erm:ERM00000129	enm:ENM_9000006	No	27% zirconium oxide-doped cerium oxide nanoparticle	ROS production		1753		1278		4.6	SD	1.4	nm	4.6	TEM																	297	SD	4	nm	297		DLS
	11	Dekkers_2018	Yes	CeO2 NP-C	erm:ERM00000129	enm:ENM_9000006	No	27% zirconium oxide-doped cerium oxide nanoparticle	ROS production		1753		1753		4.6	SD	1.4	nm	4.6	TEM																	297	SD	4	nm	297		DLS
	11	Dekkers_2018	Yes	CeO2 NP-C	erm:ERM00000129	enm:ENM_9000006	No	27% zirconium oxide-doped cerium oxide nanoparticle	ROS production		1753		1592		4.6	SD	1.4	nm	4.6	TEM																	297	SD	4	nm	297		DLS
	11	Dekkers_2018	Yes	CeO2 NP-C	erm:ERM00000129	enm:ENM_9000006	No	27% zirconium oxide-doped cerium oxide nanoparticle	ROS production		1592		1364		4.6	SD	1.4	nm	4.6	TEM																	297	SD	4	nm	297		DLS
	11	Dekkers_2018	Yes	CeO2 NP-C	erm:ERM00000129	enm:ENM_9000006	No	27% zirconium oxide-doped cerium oxide nanoparticle	ROS production		1592		257		4.6	SD	1.4	nm	4.6	TEM																	297	SD	4	nm	297		DLS
	11	Dekkers_2018	Yes	CeO2 NP-C	erm:ERM00000129	enm:ENM_9000006	No	27% zirconium oxide-doped cerium oxide nanoparticle	ROS production		1592		1115		4.6	SD	1.4	nm	4.6	TEM																	297	SD	4	nm	297		DLS
	11	Dekkers_2018	Yes	CeO2 NP-C	erm:ERM00000129	enm:ENM_9000006	No	27% zirconium oxide-doped cerium oxide nanoparticle	ROS production		1592		249		4.6	SD	1.4	nm	4.6	TEM																	297	SD	4	nm	297		DLS
	11	Dekkers_2018	Yes	CeO2 NP-C	erm:ERM00000129	enm:ENM_9000006	No	27% zirconium oxide-doped cerium oxide nanoparticle	ROS production		1592		1278		4.6	SD	1.4	nm	4.6	TEM																	297	SD	4	nm	297		DLS
	11	Dekkers_2018	Yes	CeO2 NP-C	erm:ERM00000129	enm:ENM_9000006	No	27% zirconium oxide-doped cerium oxide nanoparticle	ROS production		1592		1753		4.6	SD	1.4	nm	4.6	TEM																	297	SD	4	nm	297		DLS
	11	Dekkers_2018	Yes	CeO2 NP-C	erm:ERM00000129	enm:ENM_9000006	No	27% zirconium oxide-doped cerium oxide nanoparticle	ROS production		1592		1592		4.6	SD	1.4	nm	4.6	TEM																	297	SD	4	nm	297		DLS
	11	Dekkers_2018	Yes	CeO2 NP-C	erm:ERM00000129	enm:ENM_9000006	No	27% zirconium oxide-doped cerium oxide nanoparticle	ROS production		257		1364		4.6	SD	1.4	nm	4.6	TEM																	297	SD	4	nm	297		DLS
	11	Dekkers_2018	Yes	CeO2 NP-C	erm:ERM00000129	enm:ENM_9000006	No	27% zirconium oxide-doped cerium oxide nanoparticle	ROS production		257		257		4.6	SD	1.4	nm	4.6	TEM																	297	SD	4	nm	297		DLS
	11	Dekkers_2018	Yes	CeO2 NP-C	erm:ERM00000129	enm:ENM_9000006	No	27% zirconium oxide-doped cerium oxide nanoparticle	ROS production		257		1115		4.6	SD	1.4	nm	4.6	TEM																	297	SD	4	nm	297		DLS
	11	Dekkers_2018	Yes	CeO2 NP-C	erm:ERM00000129	enm:ENM_9000006	No	27% zirconium oxide-doped cerium oxide nanoparticle	ROS production		257		249		4.6	SD	1.4	nm	4.6	TEM																	297	SD	4	nm	297		DLS
	11	Dekkers_2018	Yes	CeO2 NP-C	erm:ERM00000129	enm:ENM_9000006	No	27% zirconium oxide-doped cerium oxide nanoparticle	ROS production		257		1278		4.6	SD	1.4	nm	4.6	TEM																	297	SD	4	nm	297		DLS
	11	Dekkers_2018	Yes	CeO2 NP-C	erm:ERM00000129	enm:ENM_9000006	No	27% zirconium oxide-doped cerium oxide nanoparticle	ROS production		257		1753		4.6	SD	1.4	nm	4.6	TEM																	297	SD	4	nm	297		DLS
	11	Dekkers_2018	Yes	CeO2 NP-C	erm:ERM00000129	enm:ENM_9000006	No	27% zirconium oxide-doped cerium oxide nanoparticle	ROS production		257		1592		4.6	SD	1.4	nm	4.6	TEM																	297	SD	4	nm	297		DLS
	11	Dekkers_2018	Yes	CeO2 NP-C	erm:ERM00000129	enm:ENM_9000006	No	27% zirconium oxide-doped cerium oxide nanoparticle	DNA damage		1194		1461		4.6	SD	1.4	nm	4.6	TEM																	297	SD	4	nm	297		DLS
	11	Dekkers_2018	Yes	CeO2 NP-C	erm:ERM00000129	enm:ENM_9000006	No	27% zirconium oxide-doped cerium oxide nanoparticle	DNA damage		1194		1551		4.6	SD	1.4	nm	4.6	TEM																	297	SD	4	nm	297		DLS
	11	Dekkers_2018	Yes	CeO2 NP-C	erm:ERM00000129	enm:ENM_9000006	No	27% zirconium oxide-doped cerium oxide nanoparticle	DNA damage		1194		1194		4.6	SD	1.4	nm	4.6	TEM																	297	SD	4	nm	297		DLS
	11	Dekkers_2018	Yes	CeO2 NP-C	erm:ERM00000129	enm:ENM_9000006	No	27% zirconium oxide-doped cerium oxide nanoparticle	DNA damage		1194		1766		4.6	SD	1.4	nm	4.6	TEM																	297	SD	4	nm	297		DLS
	11	Dekkers_2018	Yes	CeO2 NP-C	erm:ERM00000129	enm:ENM_9000006	No	27% zirconium oxide-doped cerium oxide nanoparticle	DNA damage		1194		1635		4.6	SD	1.4	nm	4.6	TEM																	297	SD	4	nm	297		DLS
	11	Dekkers_2018	Yes	CeO2 NP-C	erm:ERM00000129	enm:ENM_9000006	No	27% zirconium oxide-doped cerium oxide nanoparticle	DNA damage		1194		1669		4.6	SD	1.4	nm	4.6	TEM																	297	SD	4	nm	297		DLS
	11	Dekkers_2018	Yes	CeO2 NP-E	erm:ERM00000130	enm:ENM_9000006	No	78% zirconium oxide-doped cerium oxide nanoparticle	ROS production		1753		1364		4.7	SD	1.4	nm	4.7	TEM																	358	SD	6	nm	358		DLS
	11	Dekkers_2018	Yes	CeO2 NP-E	erm:ERM00000130	enm:ENM_9000006	No	78% zirconium oxide-doped cerium oxide nanoparticle	ROS production		1753		257		4.7	SD	1.4	nm	4.7	TEM																	358	SD	6	nm	358		DLS
	11	Dekkers_2018	Yes	CeO2 NP-E	erm:ERM00000130	enm:ENM_9000006	No	78% zirconium oxide-doped cerium oxide nanoparticle	ROS production		1753		1115		4.7	SD	1.4	nm	4.7	TEM																	358	SD	6	nm	358		DLS
	11	Dekkers_2018	Yes	CeO2 NP-E	erm:ERM00000130	enm:ENM_9000006	No	78% zirconium oxide-doped cerium oxide nanoparticle	ROS production		1753		249		4.7	SD	1.4	nm	4.7	TEM																	358	SD	6	nm	358		DLS
	11	Dekkers_2018	Yes	CeO2 NP-E	erm:ERM00000130	enm:ENM_9000006	No	78% zirconium oxide-doped cerium oxide nanoparticle	ROS production		1753		1278		4.7	SD	1.4	nm	4.7	TEM																	358	SD	6	nm	358		DLS
	11	Dekkers_2018	Yes	CeO2 NP-E	erm:ERM00000130	enm:ENM_9000006	No	78% zirconium oxide-doped cerium oxide nanoparticle	ROS production		1753		1753		4.7	SD	1.4	nm	4.7	TEM																	358	SD	6	nm	358		DLS
	11	Dekkers_2018	Yes	CeO2 NP-E	erm:ERM00000130	enm:ENM_9000006	No	78% zirconium oxide-doped cerium oxide nanoparticle	ROS production		1753		1592		4.7	SD	1.4	nm	4.7	TEM																	358	SD	6	nm	358		DLS
	11	Dekkers_2018	Yes	CeO2 NP-E	erm:ERM00000130	enm:ENM_9000006	No	78% zirconium oxide-doped cerium oxide nanoparticle	ROS production		1592		1364		4.7	SD	1.4	nm	4.7	TEM																	358	SD	6	nm	358		DLS
	11	Dekkers_2018	Yes	CeO2 NP-E	erm:ERM00000130	enm:ENM_9000006	No	78% zirconium oxide-doped cerium oxide nanoparticle	ROS production		1592		257		4.7	SD	1.4	nm	4.7	TEM																	358	SD	6	nm	358		DLS
	11	Dekkers_2018	Yes	CeO2 NP-E	erm:ERM00000130	enm:ENM_9000006	No	78% zirconium oxide-doped cerium oxide nanoparticle	ROS production		1592		1115		4.7	SD	1.4	nm	4.7	TEM																	358	SD	6	nm	358		DLS
	11	Dekkers_2018	Yes	CeO2 NP-E	erm:ERM00000130	enm:ENM_9000006	No	78% zirconium oxide-doped cerium oxide nanoparticle	ROS production		1592		249		4.7	SD	1.4	nm	4.7	TEM																	358	SD	6	nm	358		DLS
	11	Dekkers_2018	Yes	CeO2 NP-E	erm:ERM00000130	enm:ENM_9000006	No	78% zirconium oxide-doped cerium oxide nanoparticle	ROS production		1592		1278		4.7	SD	1.4	nm	4.7	TEM																	358	SD	6	nm	358		DLS
	11	Dekkers_2018	Yes	CeO2 NP-E	erm:ERM00000130	enm:ENM_9000006	No	78% zirconium oxide-doped cerium oxide nanoparticle	ROS production		1592		1753		4.7	SD	1.4	nm	4.7	TEM																	358	SD	6	nm	358		DLS
	11	Dekkers_2018	Yes	CeO2 NP-E	erm:ERM00000130	enm:ENM_9000006	No	78% zirconium oxide-doped cerium oxide nanoparticle	ROS production		1592		1592		4.7	SD	1.4	nm	4.7	TEM																	358	SD	6	nm	358		DLS
	11	Dekkers_2018	Yes	CeO2 NP-E	erm:ERM00000130	enm:ENM_9000006	No	78% zirconium oxide-doped cerium oxide nanoparticle	ROS production		257		1364		4.7	SD	1.4	nm	4.7	TEM																	358	SD	6	nm	358		DLS
	11	Dekkers_2018	Yes	CeO2 NP-E	erm:ERM00000130	enm:ENM_9000006	No	78% zirconium oxide-doped cerium oxide nanoparticle	ROS production		257		257		4.7	SD	1.4	nm	4.7	TEM																	358	SD	6	nm	358		DLS
	11	Dekkers_2018	Yes	CeO2 NP-E	erm:ERM00000130	enm:ENM_9000006	No	78% zirconium oxide-doped cerium oxide nanoparticle	ROS production		257		1115		4.7	SD	1.4	nm	4.7	TEM																	358	SD	6	nm	358		DLS
	11	Dekkers_2018	Yes	CeO2 NP-E	erm:ERM00000130	enm:ENM_9000006	No	78% zirconium oxide-doped cerium oxide nanoparticle	ROS production		257		249		4.7	SD	1.4	nm	4.7	TEM																	358	SD	6	nm	358		DLS
	11	Dekkers_2018	Yes	CeO2 NP-E	erm:ERM00000130	enm:ENM_9000006	No	78% zirconium oxide-doped cerium oxide nanoparticle	ROS production		257		1278		4.7	SD	1.4	nm	4.7	TEM																	358	SD	6	nm	358		DLS
	11	Dekkers_2018	Yes	CeO2 NP-E	erm:ERM00000130	enm:ENM_9000006	No	78% zirconium oxide-doped cerium oxide nanoparticle	ROS production		257		1753		4.7	SD	1.4	nm	4.7	TEM																	358	SD	6	nm	358		DLS
	11	Dekkers_2018	Yes	CeO2 NP-E	erm:ERM00000130	enm:ENM_9000006	No	78% zirconium oxide-doped cerium oxide nanoparticle	ROS production		257		1592		4.7	SD	1.4	nm	4.7	TEM																	358	SD	6	nm	358		DLS
	11	Dekkers_2018	Yes	CeO2 NP-E	erm:ERM00000130	enm:ENM_9000006	No	78% zirconium oxide-doped cerium oxide nanoparticle	DNA damage		1194		1461		4.7	SD	1.4	nm	4.7	TEM																	358	SD	6	nm	358		DLS
	11	Dekkers_2018	Yes	CeO2 NP-E	erm:ERM00000130	enm:ENM_9000006	No	78% zirconium oxide-doped cerium oxide nanoparticle	DNA damage		1194		1551		4.7	SD	1.4	nm	4.7	TEM																	358	SD	6	nm	358		DLS
	11	Dekkers_2018	Yes	CeO2 NP-E	erm:ERM00000130	enm:ENM_9000006	No	78% zirconium oxide-doped cerium oxide nanoparticle	DNA damage		1194		1194		4.7	SD	1.4	nm	4.7	TEM																	358	SD	6	nm	358		DLS
	11	Dekkers_2018	Yes	CeO2 NP-E	erm:ERM00000130	enm:ENM_9000006	No	78% zirconium oxide-doped cerium oxide nanoparticle	DNA damage		1194		1766		4.7	SD	1.4	nm	4.7	TEM																	358	SD	6	nm	358		DLS
	11	Dekkers_2018	Yes	CeO2 NP-E	erm:ERM00000130	enm:ENM_9000006	No	78% zirconium oxide-doped cerium oxide nanoparticle	DNA damage		1194		1635		4.7	SD	1.4	nm	4.7	TEM																	358	SD	6	nm	358		DLS
	11	Dekkers_2018	Yes	CeO2 NP-E	erm:ERM00000130	enm:ENM_9000006	No	78% zirconium oxide-doped cerium oxide nanoparticle	DNA damage		1194		1669		4.7	SD	1.4	nm	4.7	TEM																	358	SD	6	nm	358		DLS
	11	Dekkers_2018	Yes	ZnO NPNM110	erm:ERM00000125	enm:ENM_9000205	Yes	zinc oxide nanoparticle NM110	ROS production		1753		1364		151	SD	57	nm	151	TEM																	275	SD	4	nm	275		DLS
	11	Dekkers_2018	Yes	ZnO NPNM110	erm:ERM00000125	enm:ENM_9000205	Yes	zinc oxide nanoparticle NM110	ROS production		1753		257		151	SD	57	nm	151	TEM																	275	SD	4	nm	275		DLS
	11	Dekkers_2018	Yes	ZnO NPNM110	erm:ERM00000125	enm:ENM_9000205	Yes	zinc oxide nanoparticle NM110	ROS production		1753		1115		151	SD	57	nm	151	TEM																	275	SD	4	nm	275		DLS
	11	Dekkers_2018	Yes	ZnO NPNM110	erm:ERM00000125	enm:ENM_9000205	Yes	zinc oxide nanoparticle NM110	ROS production		1753		249		151	SD	57	nm	151	TEM																	275	SD	4	nm	275		DLS
	11	Dekkers_2018	Yes	ZnO NPNM110	erm:ERM00000125	enm:ENM_9000205	Yes	zinc oxide nanoparticle NM110	ROS production		1753		1278		151	SD	57	nm	151	TEM																	275	SD	4	nm	275		DLS
	11	Dekkers_2018	Yes	ZnO NPNM110	erm:ERM00000125	enm:ENM_9000205	Yes	zinc oxide nanoparticle NM110	ROS production		1753		1753		151	SD	57	nm	151	TEM																	275	SD	4	nm	275		DLS
	11	Dekkers_2018	Yes	ZnO NPNM110	erm:ERM00000125	enm:ENM_9000205	Yes	zinc oxide nanoparticle NM110	ROS production		1753		1592		151	SD	57	nm	151	TEM																	275	SD	4	nm	275		DLS
	11	Dekkers_2018	Yes	ZnO NPNM110	erm:ERM00000125	enm:ENM_9000205	Yes	zinc oxide nanoparticle NM110	ROS production		1592		1364		151	SD	57	nm	151	TEM																	275	SD	4	nm	275		DLS
	11	Dekkers_2018	Yes	ZnO NPNM110	erm:ERM00000125	enm:ENM_9000205	Yes	zinc oxide nanoparticle NM110	ROS production		1592		257		151	SD	57	nm	151	TEM																	275	SD	4	nm	275		DLS
	11	Dekkers_2018	Yes	ZnO NPNM110	erm:ERM00000125	enm:ENM_9000205	Yes	zinc oxide nanoparticle NM110	ROS production		1592		1115		151	SD	57	nm	151	TEM																	275	SD	4	nm	275		DLS
	11	Dekkers_2018	Yes	ZnO NPNM110	erm:ERM00000125	enm:ENM_9000205	Yes	zinc oxide nanoparticle NM110	ROS production		1592		249		151	SD	57	nm	151	TEM																	275	SD	4	nm	275		DLS
	11	Dekkers_2018	Yes	ZnO NPNM110	erm:ERM00000125	enm:ENM_9000205	Yes	zinc oxide nanoparticle NM110	ROS production		1592		1278		151	SD	57	nm	151	TEM																	275	SD	4	nm	275		DLS
	11	Dekkers_2018	Yes	ZnO NPNM110	erm:ERM00000125	enm:ENM_9000205	Yes	zinc oxide nanoparticle NM110	ROS production		1592		1753		151	SD	57	nm	151	TEM																	275	SD	4	nm	275		DLS
	11	Dekkers_2018	Yes	ZnO NPNM110	erm:ERM00000125	enm:ENM_9000205	Yes	zinc oxide nanoparticle NM110	ROS production		1592		1592		151	SD	57	nm	151	TEM																	275	SD	4	nm	275		DLS
	11	Dekkers_2018	Yes	ZnO NPNM110	erm:ERM00000125	enm:ENM_9000205	Yes	zinc oxide nanoparticle NM110	ROS production		257		1364		151	SD	57	nm	151	TEM																	275	SD	4	nm	275		DLS
	11	Dekkers_2018	Yes	ZnO NPNM110	erm:ERM00000125	enm:ENM_9000205	Yes	zinc oxide nanoparticle NM110	ROS production		257		257		151	SD	57	nm	151	TEM																	275	SD	4	nm	275		DLS
	11	Dekkers_2018	Yes	ZnO NPNM110	erm:ERM00000125	enm:ENM_9000205	Yes	zinc oxide nanoparticle NM110	ROS production		257		1115		151	SD	57	nm	151	TEM																	275	SD	4	nm	275		DLS
	11	Dekkers_2018	Yes	ZnO NPNM110	erm:ERM00000125	enm:ENM_9000205	Yes	zinc oxide nanoparticle NM110	ROS production		257		249		151	SD	57	nm	151	TEM																	275	SD	4	nm	275		DLS
	11	Dekkers_2018	Yes	ZnO NPNM110	erm:ERM00000125	enm:ENM_9000205	Yes	zinc oxide nanoparticle NM110	ROS production		257		1278		151	SD	57	nm	151	TEM																	275	SD	4	nm	275		DLS
	11	Dekkers_2018	Yes	ZnO NPNM110	erm:ERM00000125	enm:ENM_9000205	Yes	zinc oxide nanoparticle NM110	ROS production		257		1753		151	SD	57	nm	151	TEM																	275	SD	4	nm	275		DLS
	11	Dekkers_2018	Yes	ZnO NPNM110	erm:ERM00000125	enm:ENM_9000205	Yes	zinc oxide nanoparticle NM110	ROS production		257		1592		151	SD	57	nm	151	TEM																	275	SD	4	nm	275		DLS
	11	Dekkers_2018	Yes	ZnO NPNM110	erm:ERM00000125	enm:ENM_9000205	Yes	zinc oxide nanoparticle NM110	DNA damage		1194		1461		151	SD	57	nm	151	TEM																	275	SD	4	nm	275		DLS
	11	Dekkers_2018	Yes	ZnO NPNM110	erm:ERM00000125	enm:ENM_9000205	Yes	zinc oxide nanoparticle NM110	DNA damage		1194		1551		151	SD	57	nm	151	TEM																	275	SD	4	nm	275		DLS
	11	Dekkers_2018	Yes	ZnO NPNM110	erm:ERM00000125	enm:ENM_9000205	Yes	zinc oxide nanoparticle NM110	DNA damage		1194		1194		151	SD	57	nm	151	TEM																	275	SD	4	nm	275		DLS
	11	Dekkers_2018	Yes	ZnO NPNM110	erm:ERM00000125	enm:ENM_9000205	Yes	zinc oxide nanoparticle NM110	DNA damage		1194		1766		151	SD	57	nm	151	TEM																	275	SD	4	nm	275		DLS
	11	Dekkers_2018	Yes	ZnO NPNM110	erm:ERM00000125	enm:ENM_9000205	Yes	zinc oxide nanoparticle NM110	DNA damage		1194		1635		151	SD	57	nm	151	TEM																	275	SD	4	nm	275		DLS
	11	Dekkers_2018	Yes	ZnO NPNM110	erm:ERM00000125	enm:ENM_9000205	Yes	zinc oxide nanoparticle NM110	DNA damage		1194		1669		151	SD	57	nm	151	TEM																	275	SD	4	nm	275		DLS
	11	Dekkers_2018	Yes	ZnO NPNM111	erm:ERM00000126	enm:ENM_9000210	Yes	zinc oxide nanoparticle NM111	ROS production		1753		1364		141	SD	66	nm	141	TEM																	253	SD	1	nm	253		DLS
	11	Dekkers_2018	Yes	ZnO NPNM111	erm:ERM00000126	enm:ENM_9000210	Yes	zinc oxide nanoparticle NM111	ROS production		1753		257		141	SD	66	nm	141	TEM																	253	SD	1	nm	253		DLS
	11	Dekkers_2018	Yes	ZnO NPNM111	erm:ERM00000126	enm:ENM_9000210	Yes	zinc oxide nanoparticle NM111	ROS production		1753		1115		141	SD	66	nm	141	TEM																	253	SD	1	nm	253		DLS
	11	Dekkers_2018	Yes	ZnO NPNM111	erm:ERM00000126	enm:ENM_9000210	Yes	zinc oxide nanoparticle NM111	ROS production		1753		249		141	SD	66	nm	141	TEM																	253	SD	1	nm	253		DLS
	11	Dekkers_2018	Yes	ZnO NPNM111	erm:ERM00000126	enm:ENM_9000210	Yes	zinc oxide nanoparticle NM111	ROS production		1753		1278		141	SD	66	nm	141	TEM																	253	SD	1	nm	253		DLS
	11	Dekkers_2018	Yes	ZnO NPNM111	erm:ERM00000126	enm:ENM_9000210	Yes	zinc oxide nanoparticle NM111	ROS production		1753		1753		141	SD	66	nm	141	TEM																	253	SD	1	nm	253		DLS
	11	Dekkers_2018	Yes	ZnO NPNM111	erm:ERM00000126	enm:ENM_9000210	Yes	zinc oxide nanoparticle NM111	ROS production		1753		1592		141	SD	66	nm	141	TEM																	253	SD	1	nm	253		DLS
	11	Dekkers_2018	Yes	ZnO NPNM111	erm:ERM00000126	enm:ENM_9000210	Yes	zinc oxide nanoparticle NM111	ROS production		1592		1364		141	SD	66	nm	141	TEM																	253	SD	1	nm	253		DLS
	11	Dekkers_2018	Yes	ZnO NPNM111	erm:ERM00000126	enm:ENM_9000210	Yes	zinc oxide nanoparticle NM111	ROS production		1592		257		141	SD	66	nm	141	TEM																	253	SD	1	nm	253		DLS
	11	Dekkers_2018	Yes	ZnO NPNM111	erm:ERM00000126	enm:ENM_9000210	Yes	zinc oxide nanoparticle NM111	ROS production		1592		1115		141	SD	66	nm	141	TEM																	253	SD	1	nm	253		DLS
	11	Dekkers_2018	Yes	ZnO NPNM111	erm:ERM00000126	enm:ENM_9000210	Yes	zinc oxide nanoparticle NM111	ROS production		1592		249		141	SD	66	nm	141	TEM																	253	SD	1	nm	253		DLS
	11	Dekkers_2018	Yes	ZnO NPNM111	erm:ERM00000126	enm:ENM_9000210	Yes	zinc oxide nanoparticle NM111	ROS production		1592		1278		141	SD	66	nm	141	TEM																	253	SD	1	nm	253		DLS
	11	Dekkers_2018	Yes	ZnO NPNM111	erm:ERM00000126	enm:ENM_9000210	Yes	zinc oxide nanoparticle NM111	ROS production		1592		1753		141	SD	66	nm	141	TEM																	253	SD	1	nm	253		DLS
	11	Dekkers_2018	Yes	ZnO NPNM111	erm:ERM00000126	enm:ENM_9000210	Yes	zinc oxide nanoparticle NM111	ROS production		1592		1592		141	SD	66	nm	141	TEM																	253	SD	1	nm	253		DLS
	11	Dekkers_2018	Yes	ZnO NPNM111	erm:ERM00000126	enm:ENM_9000210	Yes	zinc oxide nanoparticle NM111	ROS production		257		1364		141	SD	66	nm	141	TEM																	253	SD	1	nm	253		DLS
	11	Dekkers_2018	Yes	ZnO NPNM111	erm:ERM00000126	enm:ENM_9000210	Yes	zinc oxide nanoparticle NM111	ROS production		257		257		141	SD	66	nm	141	TEM																	253	SD	1	nm	253		DLS
	11	Dekkers_2018	Yes	ZnO NPNM111	erm:ERM00000126	enm:ENM_9000210	Yes	zinc oxide nanoparticle NM111	ROS production		257		1115		141	SD	66	nm	141	TEM																	253	SD	1	nm	253		DLS
	11	Dekkers_2018	Yes	ZnO NPNM111	erm:ERM00000126	enm:ENM_9000210	Yes	zinc oxide nanoparticle NM111	ROS production		257		249		141	SD	66	nm	141	TEM																	253	SD	1	nm	253		DLS
	11	Dekkers_2018	Yes	ZnO NPNM111	erm:ERM00000126	enm:ENM_9000210	Yes	zinc oxide nanoparticle NM111	ROS production		257		1278		141	SD	66	nm	141	TEM																	253	SD	1	nm	253		DLS
	11	Dekkers_2018	Yes	ZnO NPNM111	erm:ERM00000126	enm:ENM_9000210	Yes	zinc oxide nanoparticle NM111	ROS production		257		1753		141	SD	66	nm	141	TEM																	253	SD	1	nm	253		DLS
	11	Dekkers_2018	Yes	ZnO NPNM111	erm:ERM00000126	enm:ENM_9000210	Yes	zinc oxide nanoparticle NM111	ROS production		257		1592		141	SD	66	nm	141	TEM																	253	SD	1	nm	253		DLS
	11	Dekkers_2018	Yes	ZnO NPNM111	erm:ERM00000126	enm:ENM_9000210	Yes	zinc oxide nanoparticle NM111	DNA damage		1194		1461		141	SD	66	nm	141	TEM																	253	SD	1	nm	253		DLS
	11	Dekkers_2018	Yes	ZnO NPNM111	erm:ERM00000126	enm:ENM_9000210	Yes	zinc oxide nanoparticle NM111	DNA damage		1194		1551		141	SD	66	nm	141	TEM																	253	SD	1	nm	253		DLS
	11	Dekkers_2018	Yes	ZnO NPNM111	erm:ERM00000126	enm:ENM_9000210	Yes	zinc oxide nanoparticle NM111	DNA damage		1194		1194		141	SD	66	nm	141	TEM																	253	SD	1	nm	253		DLS
	11	Dekkers_2018	Yes	ZnO NPNM111	erm:ERM00000126	enm:ENM_9000210	Yes	zinc oxide nanoparticle NM111	DNA damage		1194		1766		141	SD	66	nm	141	TEM																	253	SD	1	nm	253		DLS
	11	Dekkers_2018	Yes	ZnO NPNM111	erm:ERM00000126	enm:ENM_9000210	Yes	zinc oxide nanoparticle NM111	DNA damage		1194		1635		141	SD	66	nm	141	TEM																	253	SD	1	nm	253		DLS
	11	Dekkers_2018	Yes	ZnO NPNM111	erm:ERM00000126	enm:ENM_9000210	Yes	zinc oxide nanoparticle NM111	DNA damage		1194		1669		141	SD	66	nm	141	TEM																	253	SD	1	nm	253		DLS
	11	Dekkers_2018	Yes	CeO2 NPNM212	erm:ERM00000131	enm:ENM_9000227	Yes	cerium oxide NM212	ROS production		1753		1364		28.4	SD	10.4	nm	28.4	TEM																	213			nm	213		DLS
	11	Dekkers_2018	Yes	CeO2 NPNM212	erm:ERM00000131	enm:ENM_9000227	Yes	cerium oxide NM212	ROS production		1753		257		28.4	SD	10.4	nm	28.4	TEM																	213			nm	213		DLS
	11	Dekkers_2018	Yes	CeO2 NPNM212	erm:ERM00000131	enm:ENM_9000227	Yes	cerium oxide NM212	ROS production		1753		1115		28.4	SD	10.4	nm	28.4	TEM																	213			nm	213		DLS
	11	Dekkers_2018	Yes	CeO2 NPNM212	erm:ERM00000131	enm:ENM_9000227	Yes	cerium oxide NM212	ROS production		1753		249		28.4	SD	10.4	nm	28.4	TEM																	213			nm	213		DLS
	11	Dekkers_2018	Yes	CeO2 NPNM212	erm:ERM00000131	enm:ENM_9000227	Yes	cerium oxide NM212	ROS production		1753		1278		28.4	SD	10.4	nm	28.4	TEM																	213			nm	213		DLS
	11	Dekkers_2018	Yes	CeO2 NPNM212	erm:ERM00000131	enm:ENM_9000227	Yes	cerium oxide NM212	ROS production		1753		1753		28.4	SD	10.4	nm	28.4	TEM																	213			nm	213		DLS
	11	Dekkers_2018	Yes	CeO2 NPNM212	erm:ERM00000131	enm:ENM_9000227	Yes	cerium oxide NM212	ROS production		1753		1592		28.4	SD	10.4	nm	28.4	TEM																	213			nm	213		DLS
	11	Dekkers_2018	Yes	CeO2 NPNM212	erm:ERM00000131	enm:ENM_9000227	Yes	cerium oxide NM212	ROS production		1592		1364		28.4	SD	10.4	nm	28.4	TEM																	213			nm	213		DLS
	11	Dekkers_2018	Yes	CeO2 NPNM212	erm:ERM00000131	enm:ENM_9000227	Yes	cerium oxide NM212	ROS production		1592		257		28.4	SD	10.4	nm	28.4	TEM																	213			nm	213		DLS
	11	Dekkers_2018	Yes	CeO2 NPNM212	erm:ERM00000131	enm:ENM_9000227	Yes	cerium oxide NM212	ROS production		1592		1115		28.4	SD	10.4	nm	28.4	TEM																	213			nm	213		DLS
	11	Dekkers_2018	Yes	CeO2 NPNM212	erm:ERM00000131	enm:ENM_9000227	Yes	cerium oxide NM212	ROS production		1592		249		28.4	SD	10.4	nm	28.4	TEM																	213			nm	213		DLS
	11	Dekkers_2018	Yes	CeO2 NPNM212	erm:ERM00000131	enm:ENM_9000227	Yes	cerium oxide NM212	ROS production		1592		1278		28.4	SD	10.4	nm	28.4	TEM																	213			nm	213		DLS
	11	Dekkers_2018	Yes	CeO2 NPNM212	erm:ERM00000131	enm:ENM_9000227	Yes	cerium oxide NM212	ROS production		1592		1753		28.4	SD	10.4	nm	28.4	TEM																	213			nm	213		DLS
	11	Dekkers_2018	Yes	CeO2 NPNM212	erm:ERM00000131	enm:ENM_9000227	Yes	cerium oxide NM212	ROS production		1592		1592		28.4	SD	10.4	nm	28.4	TEM																	213			nm	213		DLS
	11	Dekkers_2018	Yes	CeO2 NPNM212	erm:ERM00000131	enm:ENM_9000227	Yes	cerium oxide NM212	ROS production		257		1364		28.4	SD	10.4	nm	28.4	TEM																	213			nm	213		DLS
	11	Dekkers_2018	Yes	CeO2 NPNM212	erm:ERM00000131	enm:ENM_9000227	Yes	cerium oxide NM212	ROS production		257		257		28.4	SD	10.4	nm	28.4	TEM																	213			nm	213		DLS
	11	Dekkers_2018	Yes	CeO2 NPNM212	erm:ERM00000131	enm:ENM_9000227	Yes	cerium oxide NM212	ROS production		257		1115		28.4	SD	10.4	nm	28.4	TEM																	213			nm	213		DLS
	11	Dekkers_2018	Yes	CeO2 NPNM212	erm:ERM00000131	enm:ENM_9000227	Yes	cerium oxide NM212	ROS production		257		249		28.4	SD	10.4	nm	28.4	TEM																	213			nm	213		DLS
	11	Dekkers_2018	Yes	CeO2 NPNM212	erm:ERM00000131	enm:ENM_9000227	Yes	cerium oxide NM212	ROS production		257		1278		28.4	SD	10.4	nm	28.4	TEM																	213			nm	213		DLS
	11	Dekkers_2018	Yes	CeO2 NPNM212	erm:ERM00000131	enm:ENM_9000227	Yes	cerium oxide NM212	ROS production		257		1753		28.4	SD	10.4	nm	28.4	TEM																	213			nm	213		DLS
	11	Dekkers_2018	Yes	CeO2 NPNM212	erm:ERM00000131	enm:ENM_9000227	Yes	cerium oxide NM212	ROS production		257		1592		28.4	SD	10.4	nm	28.4	TEM																	213			nm	213		DLS
	11	Dekkers_2018	Yes	CeO2 NPNM212	erm:ERM00000131	enm:ENM_9000227	Yes	cerium oxide NM212	DNA damage		1194		1461		28.4	SD	10.4	nm	28.4	TEM																	213			nm	213		DLS
	11	Dekkers_2018	Yes	CeO2 NPNM212	erm:ERM00000131	enm:ENM_9000227	Yes	cerium oxide NM212	DNA damage		1194		1551		28.4	SD	10.4	nm	28.4	TEM																	213			nm	213		DLS
	11	Dekkers_2018	Yes	CeO2 NPNM212	erm:ERM00000131	enm:ENM_9000227	Yes	cerium oxide NM212	DNA damage		1194		1194		28.4	SD	10.4	nm	28.4	TEM																	213			nm	213		DLS
	11	Dekkers_2018	Yes	CeO2 NPNM212	erm:ERM00000131	enm:ENM_9000227	Yes	cerium oxide NM212	DNA damage		1194		1766		28.4	SD	10.4	nm	28.4	TEM																	213			nm	213		DLS
	11	Dekkers_2018	Yes	CeO2 NPNM212	erm:ERM00000131	enm:ENM_9000227	Yes	cerium oxide NM212	DNA damage		1194		1635		28.4	SD	10.4	nm	28.4	TEM																	213			nm	213		DLS
	11	Dekkers_2018	Yes	CeO2 NPNM212	erm:ERM00000131	enm:ENM_9000227	Yes	cerium oxide NM212	DNA damage		1194		1669		28.4	SD	10.4	nm	28.4	TEM																	213			nm	213		DLS
	11	Dekkers_2018	Yes	Ag NPNM300K	erm:ERM00000123	enm:ENM_9000236	Yes	silver NM300K	ROS production		1753		1364		<20			nm	20	TEM																	50-70			nm	60		DLS
	11	Dekkers_2018	Yes	Ag NPNM300K	erm:ERM00000123	enm:ENM_9000236	Yes	silver NM300K	ROS production		1753		257		<20			nm	20	TEM																	50-70			nm	60		DLS
	11	Dekkers_2018	Yes	Ag NPNM300K	erm:ERM00000123	enm:ENM_9000236	Yes	silver NM300K	ROS production		1753		1115		<20			nm	20	TEM																	50-70			nm	60		DLS
	11	Dekkers_2018	Yes	Ag NPNM300K	erm:ERM00000123	enm:ENM_9000236	Yes	silver NM300K	ROS production		1753		249		<20			nm	20	TEM																	50-70			nm	60		DLS
	11	Dekkers_2018	Yes	Ag NPNM300K	erm:ERM00000123	enm:ENM_9000236	Yes	silver NM300K	ROS production		1753		1278		<20			nm	20	TEM																	50-70			nm	60		DLS
	11	Dekkers_2018	Yes	Ag NPNM300K	erm:ERM00000123	enm:ENM_9000236	Yes	silver NM300K	ROS production		1753		1753		<20			nm	20	TEM																	50-70			nm	60		DLS
	11	Dekkers_2018	Yes	Ag NPNM300K	erm:ERM00000123	enm:ENM_9000236	Yes	silver NM300K	ROS production		1753		1592		<20			nm	20	TEM																	50-70			nm	60		DLS
	11	Dekkers_2018	Yes	Ag NPNM300K	erm:ERM00000123	enm:ENM_9000236	Yes	silver NM300K	ROS production		1592		1364		<20			nm	20	TEM																	50-70			nm	60		DLS
	11	Dekkers_2018	Yes	Ag NPNM300K	erm:ERM00000123	enm:ENM_9000236	Yes	silver NM300K	ROS production		1592		257		<20			nm	20	TEM																	50-70			nm	60		DLS
	11	Dekkers_2018	Yes	Ag NPNM300K	erm:ERM00000123	enm:ENM_9000236	Yes	silver NM300K	ROS production		1592		1115		<20			nm	20	TEM																	50-70			nm	60		DLS
	11	Dekkers_2018	Yes	Ag NPNM300K	erm:ERM00000123	enm:ENM_9000236	Yes	silver NM300K	ROS production		1592		249		<20			nm	20	TEM																	50-70			nm	60		DLS
	11	Dekkers_2018	Yes	Ag NPNM300K	erm:ERM00000123	enm:ENM_9000236	Yes	silver NM300K	ROS production		1592		1278		<20			nm	20	TEM																	50-70			nm	60		DLS
	11	Dekkers_2018	Yes	Ag NPNM300K	erm:ERM00000123	enm:ENM_9000236	Yes	silver NM300K	ROS production		1592		1753		<20			nm	20	TEM																	50-70			nm	60		DLS
	11	Dekkers_2018	Yes	Ag NPNM300K	erm:ERM00000123	enm:ENM_9000236	Yes	silver NM300K	ROS production		1592		1592		<20			nm	20	TEM																	50-70			nm	60		DLS
	11	Dekkers_2018	Yes	Ag NPNM300K	erm:ERM00000123	enm:ENM_9000236	Yes	silver NM300K	ROS production		257		1364		<20			nm	20	TEM																	50-70			nm	60		DLS
	11	Dekkers_2018	Yes	Ag NPNM300K	erm:ERM00000123	enm:ENM_9000236	Yes	silver NM300K	ROS production		257		257		<20			nm	20	TEM																	50-70			nm	60		DLS
	11	Dekkers_2018	Yes	Ag NPNM300K	erm:ERM00000123	enm:ENM_9000236	Yes	silver NM300K	ROS production		257		1115		<20			nm	20	TEM																	50-70			nm	60		DLS
	11	Dekkers_2018	Yes	Ag NPNM300K	erm:ERM00000123	enm:ENM_9000236	Yes	silver NM300K	ROS production		257		249		<20			nm	20	TEM																	50-70			nm	60		DLS
	11	Dekkers_2018	Yes	Ag NPNM300K	erm:ERM00000123	enm:ENM_9000236	Yes	silver NM300K	ROS production		257		1278		<20			nm	20	TEM																	50-70			nm	60		DLS
	11	Dekkers_2018	Yes	Ag NPNM300K	erm:ERM00000123	enm:ENM_9000236	Yes	silver NM300K	ROS production		257		1753		<20			nm	20	TEM																	50-70			nm	60		DLS
	11	Dekkers_2018	Yes	Ag NPNM300K	erm:ERM00000123	enm:ENM_9000236	Yes	silver NM300K	ROS production		257		1592		<20			nm	20	TEM																	50-70			nm	60		DLS
	11	Dekkers_2018	Yes	Ag NPNM300K	erm:ERM00000123	enm:ENM_9000236	Yes	silver NM300K	DNA damage		1194		1461		<20			nm	20	TEM																	50-70			nm	60		DLS
	11	Dekkers_2018	Yes	Ag NPNM300K	erm:ERM00000123	enm:ENM_9000236	Yes	silver NM300K	DNA damage		1194		1551		<20			nm	20	TEM																	50-70			nm	60		DLS
	11	Dekkers_2018	Yes	Ag NPNM300K	erm:ERM00000123	enm:ENM_9000236	Yes	silver NM300K	DNA damage		1194		1194		<20			nm	20	TEM																	50-70			nm	60		DLS
	11	Dekkers_2018	Yes	Ag NPNM300K	erm:ERM00000123	enm:ENM_9000236	Yes	silver NM300K	DNA damage		1194		1766		<20			nm	20	TEM																	50-70			nm	60		DLS
	11	Dekkers_2018	Yes	Ag NPNM300K	erm:ERM00000123	enm:ENM_9000236	Yes	silver NM300K	DNA damage		1194		1635		<20			nm	20	TEM																	50-70			nm	60		DLS
	11	Dekkers_2018	Yes	Ag NPNM300K	erm:ERM00000123	enm:ENM_9000236	Yes	silver NM300K	DNA damage		1194		1669		<20			nm	20	TEM																	50-70			nm	60		DLS
	13	Zhang_2018a	Yes	BSA-Gd2O3	erm:ERM00000308	enm:ENM_0000124	Maybe	gadolinium oxide nanoparticle	interruption of calcium sensing receptors		1529		1529																								9	SD	0.3	nm	9	PBS	DLS
	13	Zhang_2018a	Yes	BSA-MnO2	erm:ERM00000309	enm:ENM_9000025	Maybe	manganese oxide nanoparticle	interruption of calcium sensing receptors		1529		1529																								14	SD	0.8	nm	14	PBS	DLS
	14	Yang_2010	Yes	CuNP	erm:ERM00000132	enm:ENM_9000016	No	copper nanoparticle	production of free radicals		1753		1364		5-60			nm	32.5			25	nm														90			nm	90		DLS		6.92			m2/g	6.92
	14	Yang_2010	Yes	CuNP	erm:ERM00000132	enm:ENM_9000016	No	copper nanoparticle	production of free radicals		1753		257		5-60			nm	32.5			25	nm														90			nm	90		DLS		6.92			m2/g	6.92
	14	Yang_2010	Yes	CuNP	erm:ERM00000132	enm:ENM_9000016	No	copper nanoparticle	production of free radicals		1753		1115		5-60			nm	32.5			25	nm														90			nm	90		DLS		6.92			m2/g	6.92
	14	Yang_2010	Yes	CuNP	erm:ERM00000132	enm:ENM_9000016	No	copper nanoparticle	production of free radicals		1753		249		5-60			nm	32.5			25	nm														90			nm	90		DLS		6.92			m2/g	6.92
	14	Yang_2010	Yes	CuNP	erm:ERM00000132	enm:ENM_9000016	No	copper nanoparticle	production of free radicals		1753		1278		5-60			nm	32.5			25	nm														90			nm	90		DLS		6.92			m2/g	6.92
	14	Yang_2010	Yes	CuNP	erm:ERM00000132	enm:ENM_9000016	No	copper nanoparticle	production of free radicals		1753		1753		5-60			nm	32.5			25	nm														90			nm	90		DLS		6.92			m2/g	6.92
	14	Yang_2010	Yes	CuNP	erm:ERM00000132	enm:ENM_9000016	No	copper nanoparticle	production of free radicals		1753		1592		5-60			nm	32.5			25	nm														90			nm	90		DLS		6.92			m2/g	6.92
	14	Yang_2010	Yes	CuNP	erm:ERM00000132	enm:ENM_9000016	No	copper nanoparticle	production of free radicals		1592		1364		5-60			nm	32.5			25	nm														90			nm	90		DLS		6.92			m2/g	6.92
	14	Yang_2010	Yes	CuNP	erm:ERM00000132	enm:ENM_9000016	No	copper nanoparticle	production of free radicals		1592		257		5-60			nm	32.5			25	nm														90			nm	90		DLS		6.92			m2/g	6.92
	14	Yang_2010	Yes	CuNP	erm:ERM00000132	enm:ENM_9000016	No	copper nanoparticle	production of free radicals		1592		1115		5-60			nm	32.5			25	nm														90			nm	90		DLS		6.92			m2/g	6.92
	14	Yang_2010	Yes	CuNP	erm:ERM00000132	enm:ENM_9000016	No	copper nanoparticle	production of free radicals		1592		249		5-60			nm	32.5			25	nm														90			nm	90		DLS		6.92			m2/g	6.92
	14	Yang_2010	Yes	CuNP	erm:ERM00000132	enm:ENM_9000016	No	copper nanoparticle	production of free radicals		1592		1278		5-60			nm	32.5			25	nm														90			nm	90		DLS		6.92			m2/g	6.92
	14	Yang_2010	Yes	CuNP	erm:ERM00000132	enm:ENM_9000016	No	copper nanoparticle	production of free radicals		1592		1753		5-60			nm	32.5			25	nm														90			nm	90		DLS		6.92			m2/g	6.92
	14	Yang_2010	Yes	CuNP	erm:ERM00000132	enm:ENM_9000016	No	copper nanoparticle	production of free radicals		1592		1592		5-60			nm	32.5			25	nm														90			nm	90		DLS		6.92			m2/g	6.92
	14	Yang_2010	Yes	CuNP	erm:ERM00000132	enm:ENM_9000016	No	copper nanoparticle	production of free radicals		257		1364		5-60			nm	32.5			25	nm														90			nm	90		DLS		6.92			m2/g	6.92
	14	Yang_2010	Yes	CuNP	erm:ERM00000132	enm:ENM_9000016	No	copper nanoparticle	production of free radicals		257		257		5-60			nm	32.5			25	nm														90			nm	90		DLS		6.92			m2/g	6.92
	14	Yang_2010	Yes	CuNP	erm:ERM00000132	enm:ENM_9000016	No	copper nanoparticle	production of free radicals		257		1115		5-60			nm	32.5			25	nm														90			nm	90		DLS		6.92			m2/g	6.92
	14	Yang_2010	Yes	CuNP	erm:ERM00000132	enm:ENM_9000016	No	copper nanoparticle	production of free radicals		257		249		5-60			nm	32.5			25	nm														90			nm	90		DLS		6.92			m2/g	6.92
	14	Yang_2010	Yes	CuNP	erm:ERM00000132	enm:ENM_9000016	No	copper nanoparticle	production of free radicals		257		1278		5-60			nm	32.5			25	nm														90			nm	90		DLS		6.92			m2/g	6.92
	14	Yang_2010	Yes	CuNP	erm:ERM00000132	enm:ENM_9000016	No	copper nanoparticle	production of free radicals		257		1753		5-60			nm	32.5			25	nm														90			nm	90		DLS		6.92			m2/g	6.92
	14	Yang_2010	Yes	CuNP	erm:ERM00000132	enm:ENM_9000016	No	copper nanoparticle	production of free radicals		257		1592		5-60			nm	32.5			25	nm														90			nm	90		DLS		6.92			m2/g	6.92
	15	Ma_2017	Yes	MWCNTS - pristine	erm:ERM00000133	npo:NPO_354	Yes	multi-walled carbon nanotubes	induction of IL6		NA		87
	15	Ma_2017	Yes	MWCNTS - pristine	erm:ERM00000133	npo:NPO_354	Yes	multi-walled carbon nanotubes	induction of IL6		NA		1493
	15	Ma_2017	Yes	MWCNTS - pristine	erm:ERM00000133	npo:NPO_354	Yes	multi-walled carbon nanotubes	induction of IL6		NA		87
	15	Ma_2017	Yes	MWCNTS - pristine	erm:ERM00000133	npo:NPO_354	Yes	multi-walled carbon nanotubes	induction of IL6		NA		1493
	15	Ma_2017	Yes	MWCNTS-COOH	erm:ERM00000137	npo:NPO_354	No	multi-walled carbon nanotubes carboxylated	induction of IL6		NA		87
	15	Ma_2017	Yes	MWCNTS-COOH	erm:ERM00000137	npo:NPO_354	No	multi-walled carbon nanotubes carboxylated	induction of IL6		NA		1493
	15	Ma_2017	Yes	MWCNTS-COOH	erm:ERM00000137	npo:NPO_354	No	multi-walled carbon nanotubes carboxylated	induction of IL6		NA		87
	15	Ma_2017	Yes	MWCNTS-COOH	erm:ERM00000137	npo:NPO_354	No	multi-walled carbon nanotubes carboxylated	induction of IL6		NA		1493
	15	Ma_2017	Yes	MWCNTS-NH2	erm:ERM00000134	npo:NPO_354	No	multi-walled carbon nanotubes aminated	induction of IL6		NA		87
	15	Ma_2017	Yes	MWCNTS-NH2	erm:ERM00000134	npo:NPO_354	No	multi-walled carbon nanotubes aminated	induction of IL6		NA		1493
	15	Ma_2017	Yes	MWCNTS-NH2	erm:ERM00000134	npo:NPO_354	No	multi-walled carbon nanotubes aminated	induction of IL6		NA		87
	15	Ma_2017	Yes	MWCNTS-NH2	erm:ERM00000134	npo:NPO_354	No	multi-walled carbon nanotubes aminated	induction of IL6		NA		1493
	15	Ma_2017	Yes	MWCNTS-PEG	erm:ERM00000135	npo:NPO_354	No	multi-walled carbon nanotubes pegylated	induction of IL6		NA		87
	15	Ma_2017	Yes	MWCNTS-PEG	erm:ERM00000135	npo:NPO_354	No	multi-walled carbon nanotubes pegylated	induction of IL6		NA		1493
	15	Ma_2017	Yes	MWCNTS-PEG	erm:ERM00000135	npo:NPO_354	No	multi-walled carbon nanotubes pegylated	induction of IL6		NA		87
	15	Ma_2017	Yes	MWCNTS-PEG	erm:ERM00000135	npo:NPO_354	No	multi-walled carbon nanotubes pegylated	induction of IL6		NA		1493
	15	Ma_2017	Yes	MWCNTS-polyethyleneimine	erm:ERM00000136	npo:NPO_354	No	multi-walled carbon nanotubes polyethyleneimine	induction of IL6		NA		87
	15	Ma_2017	Yes	MWCNTS-polyethyleneimine	erm:ERM00000136	npo:NPO_354	No	multi-walled carbon nanotubes polyethyleneimine	induction of IL6		NA		1493
	15	Ma_2017	Yes	MWCNTS-polyethyleneimine	erm:ERM00000136	npo:NPO_354	No	multi-walled carbon nanotubes polyethyleneimine	induction of IL6		NA		87
	15	Ma_2017	Yes	MWCNTS-polyethyleneimine	erm:ERM00000136	npo:NPO_354	No	multi-walled carbon nanotubes polyethyleneimine	induction of IL6		NA		1493
	16	Thai_2019	Yes	CeO2 L	erm:ERM00000143	enm:ENM_9000006	No	cerium oxide nanoparticle	interference with signalling molecules		NA		NA		58			nm	58	TEM																	38.14	SD	25.07	nm	38.14		DLS		10.1			m2/g	10.1
	16	Thai_2019	Yes	CeO2 M	erm:ERM00000144	enm:ENM_9000006	No	cerium oxide nanoparticle	interference with signalling molecules		NA		NA		8			nm	8	TEM																	424.47	SD	200.79	nm	424.47		DLS		73.2			m2/g	73.2
	16	Thai_2019	Yes	6 TiO2 NP A (anatase/rutile)	erm:ERM00000104	npo:NPO_1486	Yes	titanium dioxide nanoparticle	interference with signalling molecules		NA		NA		31			nm	31	TEM																	280.83	SD	106.04	nm	280.83		DLS		52.9			m2/g	52.9
	16	Thai_2019	Yes	6 TiO2 NP A (anatase/rutile)	erm:ERM00000104	npo:NPO_1486	Yes	titanium dioxide nanoparticle	ROS production		1753		1364		31			nm	31	TEM																	280.83	SD	106.04	nm	280.83		DLS		52.9			m2/g	52.9
	16	Thai_2019	Yes	6 TiO2 NP A (anatase/rutile)	erm:ERM00000104	npo:NPO_1486	Yes	titanium dioxide nanoparticle	ROS production		1753		257		31			nm	31	TEM																	280.83	SD	106.04	nm	280.83		DLS		52.9			m2/g	52.9
	16	Thai_2019	Yes	6 TiO2 NP A (anatase/rutile)	erm:ERM00000104	npo:NPO_1486	Yes	titanium dioxide nanoparticle	ROS production		1753		1115		31			nm	31	TEM																	280.83	SD	106.04	nm	280.83		DLS		52.9			m2/g	52.9
	16	Thai_2019	Yes	6 TiO2 NP A (anatase/rutile)	erm:ERM00000104	npo:NPO_1486	Yes	titanium dioxide nanoparticle	ROS production		1753		249		31			nm	31	TEM																	280.83	SD	106.04	nm	280.83		DLS		52.9			m2/g	52.9
	16	Thai_2019	Yes	6 TiO2 NP A (anatase/rutile)	erm:ERM00000104	npo:NPO_1486	Yes	titanium dioxide nanoparticle	ROS production		1753		1278		31			nm	31	TEM																	280.83	SD	106.04	nm	280.83		DLS		52.9			m2/g	52.9
	16	Thai_2019	Yes	6 TiO2 NP A (anatase/rutile)	erm:ERM00000104	npo:NPO_1486	Yes	titanium dioxide nanoparticle	ROS production		1753		1753		31			nm	31	TEM																	280.83	SD	106.04	nm	280.83		DLS		52.9			m2/g	52.9
	16	Thai_2019	Yes	6 TiO2 NP A (anatase/rutile)	erm:ERM00000104	npo:NPO_1486	Yes	titanium dioxide nanoparticle	ROS production		1753		1592		31			nm	31	TEM																	280.83	SD	106.04	nm	280.83		DLS		52.9			m2/g	52.9
	16	Thai_2019	Yes	6 TiO2 NP A (anatase/rutile)	erm:ERM00000104	npo:NPO_1486	Yes	titanium dioxide nanoparticle	ROS production		1592		1364		31			nm	31	TEM																	280.83	SD	106.04	nm	280.83		DLS		52.9			m2/g	52.9
	16	Thai_2019	Yes	6 TiO2 NP A (anatase/rutile)	erm:ERM00000104	npo:NPO_1486	Yes	titanium dioxide nanoparticle	ROS production		1592		257		31			nm	31	TEM																	280.83	SD	106.04	nm	280.83		DLS		52.9			m2/g	52.9
	16	Thai_2019	Yes	6 TiO2 NP A (anatase/rutile)	erm:ERM00000104	npo:NPO_1486	Yes	titanium dioxide nanoparticle	ROS production		1592		1115		31			nm	31	TEM																	280.83	SD	106.04	nm	280.83		DLS		52.9			m2/g	52.9
	16	Thai_2019	Yes	6 TiO2 NP A (anatase/rutile)	erm:ERM00000104	npo:NPO_1486	Yes	titanium dioxide nanoparticle	ROS production		1592		249		31			nm	31	TEM																	280.83	SD	106.04	nm	280.83		DLS		52.9			m2/g	52.9
	16	Thai_2019	Yes	6 TiO2 NP A (anatase/rutile)	erm:ERM00000104	npo:NPO_1486	Yes	titanium dioxide nanoparticle	ROS production		1592		1278		31			nm	31	TEM																	280.83	SD	106.04	nm	280.83		DLS		52.9			m2/g	52.9
	16	Thai_2019	Yes	6 TiO2 NP A (anatase/rutile)	erm:ERM00000104	npo:NPO_1486	Yes	titanium dioxide nanoparticle	ROS production		1592		1753		31			nm	31	TEM																	280.83	SD	106.04	nm	280.83		DLS		52.9			m2/g	52.9
	16	Thai_2019	Yes	6 TiO2 NP A (anatase/rutile)	erm:ERM00000104	npo:NPO_1486	Yes	titanium dioxide nanoparticle	ROS production		1592		1592		31			nm	31	TEM																	280.83	SD	106.04	nm	280.83		DLS		52.9			m2/g	52.9
	16	Thai_2019	Yes	6 TiO2 NP A (anatase/rutile)	erm:ERM00000104	npo:NPO_1486	Yes	titanium dioxide nanoparticle	ROS production		257		1364		31			nm	31	TEM																	280.83	SD	106.04	nm	280.83		DLS		52.9			m2/g	52.9
	16	Thai_2019	Yes	6 TiO2 NP A (anatase/rutile)	erm:ERM00000104	npo:NPO_1486	Yes	titanium dioxide nanoparticle	ROS production		257		257		31			nm	31	TEM																	280.83	SD	106.04	nm	280.83		DLS		52.9			m2/g	52.9
	16	Thai_2019	Yes	6 TiO2 NP A (anatase/rutile)	erm:ERM00000104	npo:NPO_1486	Yes	titanium dioxide nanoparticle	ROS production		257		1115		31			nm	31	TEM																	280.83	SD	106.04	nm	280.83		DLS		52.9			m2/g	52.9
	16	Thai_2019	Yes	6 TiO2 NP A (anatase/rutile)	erm:ERM00000104	npo:NPO_1486	Yes	titanium dioxide nanoparticle	ROS production		257		249		31			nm	31	TEM																	280.83	SD	106.04	nm	280.83		DLS		52.9			m2/g	52.9
	16	Thai_2019	Yes	6 TiO2 NP A (anatase/rutile)	erm:ERM00000104	npo:NPO_1486	Yes	titanium dioxide nanoparticle	ROS production		257		1278		31			nm	31	TEM																	280.83	SD	106.04	nm	280.83		DLS		52.9			m2/g	52.9
	16	Thai_2019	Yes	6 TiO2 NP A (anatase/rutile)	erm:ERM00000104	npo:NPO_1486	Yes	titanium dioxide nanoparticle	ROS production		257		1753		31			nm	31	TEM																	280.83	SD	106.04	nm	280.83		DLS		52.9			m2/g	52.9
	16	Thai_2019	Yes	6 TiO2 NP A (anatase/rutile)	erm:ERM00000104	npo:NPO_1486	Yes	titanium dioxide nanoparticle	ROS production		257		1592		31			nm	31	TEM																	280.83	SD	106.04	nm	280.83		DLS		52.9			m2/g	52.9
	16	Thai_2019	Yes	6 TiO2 NP A (anatase/rutile)	erm:ERM00000104	npo:NPO_1486	Yes	titanium dioxide nanoparticle	DNA damage		1194		1461		31			nm	31	TEM																	280.83	SD	106.04	nm	280.83		DLS		52.9			m2/g	52.9
	16	Thai_2019	Yes	6 TiO2 NP A (anatase/rutile)	erm:ERM00000104	npo:NPO_1486	Yes	titanium dioxide nanoparticle	DNA damage		1194		1551		31			nm	31	TEM																	280.83	SD	106.04	nm	280.83		DLS		52.9			m2/g	52.9
	16	Thai_2019	Yes	6 TiO2 NP A (anatase/rutile)	erm:ERM00000104	npo:NPO_1486	Yes	titanium dioxide nanoparticle	DNA damage		1194		1194		31			nm	31	TEM																	280.83	SD	106.04	nm	280.83		DLS		52.9			m2/g	52.9
	16	Thai_2019	Yes	6 TiO2 NP A (anatase/rutile)	erm:ERM00000104	npo:NPO_1486	Yes	titanium dioxide nanoparticle	DNA damage		1194		1766		31			nm	31	TEM																	280.83	SD	106.04	nm	280.83		DLS		52.9			m2/g	52.9
	16	Thai_2019	Yes	6 TiO2 NP A (anatase/rutile)	erm:ERM00000104	npo:NPO_1486	Yes	titanium dioxide nanoparticle	DNA damage		1194		1635		31			nm	31	TEM																	280.83	SD	106.04	nm	280.83		DLS		52.9			m2/g	52.9
	16	Thai_2019	Yes	6 TiO2 NP A (anatase/rutile)	erm:ERM00000104	npo:NPO_1486	Yes	titanium dioxide nanoparticle	DNA damage		1194		1669		31			nm	31	TEM																	280.83	SD	106.04	nm	280.83		DLS		52.9			m2/g	52.9
	16	Thai_2019	Yes	6 TiO2 NP B (anatase/rutile)	erm:ERM00000105	npo:NPO_1486	Yes	titanium dioxide nanoparticle	interference with signalling molecules		NA		NA		59			nm	59	TEM																	566.4	SD	190.85	nm	566.4		DLS		22.2			m2/g	22.2
	16	Thai_2019	Yes	6 TiO2 NP B (anatase/rutile)	erm:ERM00000105	npo:NPO_1486	Yes	titanium dioxide nanoparticle	ROS production		1753		1364		59			nm	59	TEM																	566.4	SD	190.85	nm	566.4		DLS		22.2			m2/g	22.2
	16	Thai_2019	Yes	6 TiO2 NP B (anatase/rutile)	erm:ERM00000105	npo:NPO_1486	Yes	titanium dioxide nanoparticle	ROS production		1753		257		59			nm	59	TEM																	566.4	SD	190.85	nm	566.4		DLS		22.2			m2/g	22.2
	16	Thai_2019	Yes	6 TiO2 NP B (anatase/rutile)	erm:ERM00000105	npo:NPO_1486	Yes	titanium dioxide nanoparticle	ROS production		1753		1115		59			nm	59	TEM																	566.4	SD	190.85	nm	566.4		DLS		22.2			m2/g	22.2
	16	Thai_2019	Yes	6 TiO2 NP B (anatase/rutile)	erm:ERM00000105	npo:NPO_1486	Yes	titanium dioxide nanoparticle	ROS production		1753		249		59			nm	59	TEM																	566.4	SD	190.85	nm	566.4		DLS		22.2			m2/g	22.2
	16	Thai_2019	Yes	6 TiO2 NP B (anatase/rutile)	erm:ERM00000105	npo:NPO_1486	Yes	titanium dioxide nanoparticle	ROS production		1753		1278		59			nm	59	TEM																	566.4	SD	190.85	nm	566.4		DLS		22.2			m2/g	22.2
	16	Thai_2019	Yes	6 TiO2 NP B (anatase/rutile)	erm:ERM00000105	npo:NPO_1486	Yes	titanium dioxide nanoparticle	ROS production		1753		1753		59			nm	59	TEM																	566.4	SD	190.85	nm	566.4		DLS		22.2			m2/g	22.2
	16	Thai_2019	Yes	6 TiO2 NP B (anatase/rutile)	erm:ERM00000105	npo:NPO_1486	Yes	titanium dioxide nanoparticle	ROS production		1753		1592		59			nm	59	TEM																	566.4	SD	190.85	nm	566.4		DLS		22.2			m2/g	22.2
	16	Thai_2019	Yes	6 TiO2 NP B (anatase/rutile)	erm:ERM00000105	npo:NPO_1486	Yes	titanium dioxide nanoparticle	ROS production		1592		1364		59			nm	59	TEM																	566.4	SD	190.85	nm	566.4		DLS		22.2			m2/g	22.2
	16	Thai_2019	Yes	6 TiO2 NP B (anatase/rutile)	erm:ERM00000105	npo:NPO_1486	Yes	titanium dioxide nanoparticle	ROS production		1592		257		59			nm	59	TEM																	566.4	SD	190.85	nm	566.4		DLS		22.2			m2/g	22.2
	16	Thai_2019	Yes	6 TiO2 NP B (anatase/rutile)	erm:ERM00000105	npo:NPO_1486	Yes	titanium dioxide nanoparticle	ROS production		1592		1115		59			nm	59	TEM																	566.4	SD	190.85	nm	566.4		DLS		22.2			m2/g	22.2
	16	Thai_2019	Yes	6 TiO2 NP B (anatase/rutile)	erm:ERM00000105	npo:NPO_1486	Yes	titanium dioxide nanoparticle	ROS production		1592		249		59			nm	59	TEM																	566.4	SD	190.85	nm	566.4		DLS		22.2			m2/g	22.2
	16	Thai_2019	Yes	6 TiO2 NP B (anatase/rutile)	erm:ERM00000105	npo:NPO_1486	Yes	titanium dioxide nanoparticle	ROS production		1592		1278		59			nm	59	TEM																	566.4	SD	190.85	nm	566.4		DLS		22.2			m2/g	22.2
	16	Thai_2019	Yes	6 TiO2 NP B (anatase/rutile)	erm:ERM00000105	npo:NPO_1486	Yes	titanium dioxide nanoparticle	ROS production		1592		1753		59			nm	59	TEM																	566.4	SD	190.85	nm	566.4		DLS		22.2			m2/g	22.2
	16	Thai_2019	Yes	6 TiO2 NP B (anatase/rutile)	erm:ERM00000105	npo:NPO_1486	Yes	titanium dioxide nanoparticle	ROS production		1592		1592		59			nm	59	TEM																	566.4	SD	190.85	nm	566.4		DLS		22.2			m2/g	22.2
	16	Thai_2019	Yes	6 TiO2 NP B (anatase/rutile)	erm:ERM00000105	npo:NPO_1486	Yes	titanium dioxide nanoparticle	ROS production		257		1364		59			nm	59	TEM																	566.4	SD	190.85	nm	566.4		DLS		22.2			m2/g	22.2
	16	Thai_2019	Yes	6 TiO2 NP B (anatase/rutile)	erm:ERM00000105	npo:NPO_1486	Yes	titanium dioxide nanoparticle	ROS production		257		257		59			nm	59	TEM																	566.4	SD	190.85	nm	566.4		DLS		22.2			m2/g	22.2
	16	Thai_2019	Yes	6 TiO2 NP B (anatase/rutile)	erm:ERM00000105	npo:NPO_1486	Yes	titanium dioxide nanoparticle	ROS production		257		1115		59			nm	59	TEM																	566.4	SD	190.85	nm	566.4		DLS		22.2			m2/g	22.2
	16	Thai_2019	Yes	6 TiO2 NP B (anatase/rutile)	erm:ERM00000105	npo:NPO_1486	Yes	titanium dioxide nanoparticle	ROS production		257		249		59			nm	59	TEM																	566.4	SD	190.85	nm	566.4		DLS		22.2			m2/g	22.2
	16	Thai_2019	Yes	6 TiO2 NP B (anatase/rutile)	erm:ERM00000105	npo:NPO_1486	Yes	titanium dioxide nanoparticle	ROS production		257		1278		59			nm	59	TEM																	566.4	SD	190.85	nm	566.4		DLS		22.2			m2/g	22.2
	16	Thai_2019	Yes	6 TiO2 NP B (anatase/rutile)	erm:ERM00000105	npo:NPO_1486	Yes	titanium dioxide nanoparticle	ROS production		257		1753		59			nm	59	TEM																	566.4	SD	190.85	nm	566.4		DLS		22.2			m2/g	22.2
	16	Thai_2019	Yes	6 TiO2 NP B (anatase/rutile)	erm:ERM00000105	npo:NPO_1486	Yes	titanium dioxide nanoparticle	ROS production		257		1592		59			nm	59	TEM																	566.4	SD	190.85	nm	566.4		DLS		22.2			m2/g	22.2
	16	Thai_2019	Yes	6 TiO2 NP B (anatase/rutile)	erm:ERM00000105	npo:NPO_1486	Yes	titanium dioxide nanoparticle	DNA damage		1194		1461		59			nm	59	TEM																	566.4	SD	190.85	nm	566.4		DLS		22.2			m2/g	22.2
	16	Thai_2019	Yes	6 TiO2 NP B (anatase/rutile)	erm:ERM00000105	npo:NPO_1486	Yes	titanium dioxide nanoparticle	DNA damage		1194		1551		59			nm	59	TEM																	566.4	SD	190.85	nm	566.4		DLS		22.2			m2/g	22.2
	16	Thai_2019	Yes	6 TiO2 NP B (anatase/rutile)	erm:ERM00000105	npo:NPO_1486	Yes	titanium dioxide nanoparticle	DNA damage		1194		1194		59			nm	59	TEM																	566.4	SD	190.85	nm	566.4		DLS		22.2			m2/g	22.2
	16	Thai_2019	Yes	6 TiO2 NP B (anatase/rutile)	erm:ERM00000105	npo:NPO_1486	Yes	titanium dioxide nanoparticle	DNA damage		1194		1766		59			nm	59	TEM																	566.4	SD	190.85	nm	566.4		DLS		22.2			m2/g	22.2
	16	Thai_2019	Yes	6 TiO2 NP B (anatase/rutile)	erm:ERM00000105	npo:NPO_1486	Yes	titanium dioxide nanoparticle	DNA damage		1194		1635		59			nm	59	TEM																	566.4	SD	190.85	nm	566.4		DLS		22.2			m2/g	22.2
	16	Thai_2019	Yes	6 TiO2 NP B (anatase/rutile)	erm:ERM00000105	npo:NPO_1486	Yes	titanium dioxide nanoparticle	DNA damage		1194		1669		59			nm	59	TEM																	566.4	SD	190.85	nm	566.4		DLS		22.2			m2/g	22.2
	16	Thai_2019	Yes	6 TiO2 NP B (anatase/rutile)	erm:ERM00000105	npo:NPO_1486	Yes	titanium dioxide nanoparticle	cytoskeleton remodeling		NA		NA		59			nm	59	TEM																	566.4	SD	190.85	nm	566.4		DLS		22.2			m2/g	22.2
	16	Thai_2019	Yes	6 TiO2 NP B (anatase/rutile)	erm:ERM00000105	npo:NPO_1486	Yes	titanium dioxide nanoparticle	proliferation		NA		854		59			nm	59	TEM																	566.4	SD	190.85	nm	566.4		DLS		22.2			m2/g	22.2
	16	Thai_2019	Yes	6 TiO2 NP B (anatase/rutile)	erm:ERM00000105	npo:NPO_1486	Yes	titanium dioxide nanoparticle	proliferation		NA		1555		59			nm	59	TEM																	566.4	SD	190.85	nm	566.4		DLS		22.2			m2/g	22.2
	16	Thai_2019	Yes	6 TiO2 NP B (anatase/rutile)	erm:ERM00000105	npo:NPO_1486	Yes	titanium dioxide nanoparticle	proliferation		NA		870		59			nm	59	TEM																	566.4	SD	190.85	nm	566.4		DLS		22.2			m2/g	22.2
	16	Thai_2019	Yes	6 TiO2 NP B (anatase/rutile)	erm:ERM00000105	npo:NPO_1486	Yes	titanium dioxide nanoparticle	proliferation		NA		269		59			nm	59	TEM																	566.4	SD	190.85	nm	566.4		DLS		22.2			m2/g	22.2
	16	Thai_2019	Yes	6 TiO2 NP C (anatase)	erm:ERM00000106	npo:NPO_1486	Yes	titanium dioxide nanoparticle	interference with signalling molecules		NA		NA		25			nm	25	TEM																	145.93	SD	52.26	nm	145.93		DLS		118			m2/g	118
	16	Thai_2019	Yes	6 TiO2 NP C (anatase)	erm:ERM00000106	npo:NPO_1486	Yes	titanium dioxide nanoparticle	ROS production		1753		1364		25			nm	25	TEM																	145.93	SD	52.26	nm	145.93		DLS		118			m2/g	118
	16	Thai_2019	Yes	6 TiO2 NP C (anatase)	erm:ERM00000106	npo:NPO_1486	Yes	titanium dioxide nanoparticle	ROS production		1753		257		25			nm	25	TEM																	145.93	SD	52.26	nm	145.93		DLS		118			m2/g	118
	16	Thai_2019	Yes	6 TiO2 NP C (anatase)	erm:ERM00000106	npo:NPO_1486	Yes	titanium dioxide nanoparticle	ROS production		1753		1115		25			nm	25	TEM																	145.93	SD	52.26	nm	145.93		DLS		118			m2/g	118
	16	Thai_2019	Yes	6 TiO2 NP C (anatase)	erm:ERM00000106	npo:NPO_1486	Yes	titanium dioxide nanoparticle	ROS production		1753		249		25			nm	25	TEM																	145.93	SD	52.26	nm	145.93		DLS		118			m2/g	118
	16	Thai_2019	Yes	6 TiO2 NP C (anatase)	erm:ERM00000106	npo:NPO_1486	Yes	titanium dioxide nanoparticle	ROS production		1753		1278		25			nm	25	TEM																	145.93	SD	52.26	nm	145.93		DLS		118			m2/g	118
	16	Thai_2019	Yes	6 TiO2 NP C (anatase)	erm:ERM00000106	npo:NPO_1486	Yes	titanium dioxide nanoparticle	ROS production		1753		1753		25			nm	25	TEM																	145.93	SD	52.26	nm	145.93		DLS		118			m2/g	118
	16	Thai_2019	Yes	6 TiO2 NP C (anatase)	erm:ERM00000106	npo:NPO_1486	Yes	titanium dioxide nanoparticle	ROS production		1753		1592		25			nm	25	TEM																	145.93	SD	52.26	nm	145.93		DLS		118			m2/g	118
	16	Thai_2019	Yes	6 TiO2 NP C (anatase)	erm:ERM00000106	npo:NPO_1486	Yes	titanium dioxide nanoparticle	ROS production		1592		1364		25			nm	25	TEM																	145.93	SD	52.26	nm	145.93		DLS		118			m2/g	118
	16	Thai_2019	Yes	6 TiO2 NP C (anatase)	erm:ERM00000106	npo:NPO_1486	Yes	titanium dioxide nanoparticle	ROS production		1592		257		25			nm	25	TEM																	145.93	SD	52.26	nm	145.93		DLS		118			m2/g	118
	16	Thai_2019	Yes	6 TiO2 NP C (anatase)	erm:ERM00000106	npo:NPO_1486	Yes	titanium dioxide nanoparticle	ROS production		1592		1115		25			nm	25	TEM																	145.93	SD	52.26	nm	145.93		DLS		118			m2/g	118
	16	Thai_2019	Yes	6 TiO2 NP C (anatase)	erm:ERM00000106	npo:NPO_1486	Yes	titanium dioxide nanoparticle	ROS production		1592		249		25			nm	25	TEM																	145.93	SD	52.26	nm	145.93		DLS		118			m2/g	118
	16	Thai_2019	Yes	6 TiO2 NP C (anatase)	erm:ERM00000106	npo:NPO_1486	Yes	titanium dioxide nanoparticle	ROS production		1592		1278		25			nm	25	TEM																	145.93	SD	52.26	nm	145.93		DLS		118			m2/g	118
	16	Thai_2019	Yes	6 TiO2 NP C (anatase)	erm:ERM00000106	npo:NPO_1486	Yes	titanium dioxide nanoparticle	ROS production		1592		1753		25			nm	25	TEM																	145.93	SD	52.26	nm	145.93		DLS		118			m2/g	118
	16	Thai_2019	Yes	6 TiO2 NP C (anatase)	erm:ERM00000106	npo:NPO_1486	Yes	titanium dioxide nanoparticle	ROS production		1592		1592		25			nm	25	TEM																	145.93	SD	52.26	nm	145.93		DLS		118			m2/g	118
	16	Thai_2019	Yes	6 TiO2 NP C (anatase)	erm:ERM00000106	npo:NPO_1486	Yes	titanium dioxide nanoparticle	ROS production		257		1364		25			nm	25	TEM																	145.93	SD	52.26	nm	145.93		DLS		118			m2/g	118
	16	Thai_2019	Yes	6 TiO2 NP C (anatase)	erm:ERM00000106	npo:NPO_1486	Yes	titanium dioxide nanoparticle	ROS production		257		257		25			nm	25	TEM																	145.93	SD	52.26	nm	145.93		DLS		118			m2/g	118
	16	Thai_2019	Yes	6 TiO2 NP C (anatase)	erm:ERM00000106	npo:NPO_1486	Yes	titanium dioxide nanoparticle	ROS production		257		1115		25			nm	25	TEM																	145.93	SD	52.26	nm	145.93		DLS		118			m2/g	118
	16	Thai_2019	Yes	6 TiO2 NP C (anatase)	erm:ERM00000106	npo:NPO_1486	Yes	titanium dioxide nanoparticle	ROS production		257		249		25			nm	25	TEM																	145.93	SD	52.26	nm	145.93		DLS		118			m2/g	118
	16	Thai_2019	Yes	6 TiO2 NP C (anatase)	erm:ERM00000106	npo:NPO_1486	Yes	titanium dioxide nanoparticle	ROS production		257		1278		25			nm	25	TEM																	145.93	SD	52.26	nm	145.93		DLS		118			m2/g	118
	16	Thai_2019	Yes	6 TiO2 NP C (anatase)	erm:ERM00000106	npo:NPO_1486	Yes	titanium dioxide nanoparticle	ROS production		257		1753		25			nm	25	TEM																	145.93	SD	52.26	nm	145.93		DLS		118			m2/g	118
	16	Thai_2019	Yes	6 TiO2 NP C (anatase)	erm:ERM00000106	npo:NPO_1486	Yes	titanium dioxide nanoparticle	ROS production		257		1592		25			nm	25	TEM																	145.93	SD	52.26	nm	145.93		DLS		118			m2/g	118
	16	Thai_2019	Yes	6 TiO2 NP C (anatase)	erm:ERM00000106	npo:NPO_1486	Yes	titanium dioxide nanoparticle	DNA damage		1194		1461		25			nm	25	TEM																	145.93	SD	52.26	nm	145.93		DLS		118			m2/g	118
	16	Thai_2019	Yes	6 TiO2 NP C (anatase)	erm:ERM00000106	npo:NPO_1486	Yes	titanium dioxide nanoparticle	DNA damage		1194		1551		25			nm	25	TEM																	145.93	SD	52.26	nm	145.93		DLS		118			m2/g	118
	16	Thai_2019	Yes	6 TiO2 NP C (anatase)	erm:ERM00000106	npo:NPO_1486	Yes	titanium dioxide nanoparticle	DNA damage		1194		1194		25			nm	25	TEM																	145.93	SD	52.26	nm	145.93		DLS		118			m2/g	118
	16	Thai_2019	Yes	6 TiO2 NP C (anatase)	erm:ERM00000106	npo:NPO_1486	Yes	titanium dioxide nanoparticle	DNA damage		1194		1766		25			nm	25	TEM																	145.93	SD	52.26	nm	145.93		DLS		118			m2/g	118
	16	Thai_2019	Yes	6 TiO2 NP C (anatase)	erm:ERM00000106	npo:NPO_1486	Yes	titanium dioxide nanoparticle	DNA damage		1194		1635		25			nm	25	TEM																	145.93	SD	52.26	nm	145.93		DLS		118			m2/g	118
	16	Thai_2019	Yes	6 TiO2 NP C (anatase)	erm:ERM00000106	npo:NPO_1486	Yes	titanium dioxide nanoparticle	DNA damage		1194		1669		25			nm	25	TEM																	145.93	SD	52.26	nm	145.93		DLS		118			m2/g	118
	16	Thai_2019	Yes	6 TiO2 NP C (anatase)	erm:ERM00000106	npo:NPO_1486	Yes	titanium dioxide nanoparticle	cytoskeleton remodeling		NA		NA		25			nm	25	TEM																	145.93	SD	52.26	nm	145.93		DLS		118			m2/g	118
	16	Thai_2019	Yes	6 TiO2 NP C (anatase)	erm:ERM00000106	npo:NPO_1486	Yes	titanium dioxide nanoparticle	proliferation		NA		854		25			nm	25	TEM																	145.93	SD	52.26	nm	145.93		DLS		118			m2/g	118
	16	Thai_2019	Yes	6 TiO2 NP C (anatase)	erm:ERM00000106	npo:NPO_1486	Yes	titanium dioxide nanoparticle	proliferation		NA		1555		25			nm	25	TEM																	145.93	SD	52.26	nm	145.93		DLS		118			m2/g	118
	16	Thai_2019	Yes	6 TiO2 NP C (anatase)	erm:ERM00000106	npo:NPO_1486	Yes	titanium dioxide nanoparticle	proliferation		NA		870		25			nm	25	TEM																	145.93	SD	52.26	nm	145.93		DLS		118			m2/g	118
	16	Thai_2019	Yes	6 TiO2 NP C (anatase)	erm:ERM00000106	npo:NPO_1486	Yes	titanium dioxide nanoparticle	proliferation		NA		269		25			nm	25	TEM																	145.93	SD	52.26	nm	145.93		DLS		118			m2/g	118
	16	Thai_2019	Yes	6 TiO2 NP D (anatase/rutile)	erm:ERM00000108	npo:NPO_1486	Yes	titanium dioxide nanoparticle	interference with signalling molecules		NA		NA		22			nm	22	TEM																	141.62	SD	138.24	nm	141.62		DLS		49.8			m2/g	49.8
	16	Thai_2019	Yes	6 TiO2 NP D (anatase/rutile)	erm:ERM00000108	npo:NPO_1486	Yes	titanium dioxide nanoparticle	ROS production		1753		1364		22			nm	22	TEM																	141.62	SD	138.24	nm	141.62		DLS		49.8			m2/g	49.8
	16	Thai_2019	Yes	6 TiO2 NP D (anatase/rutile)	erm:ERM00000108	npo:NPO_1486	Yes	titanium dioxide nanoparticle	ROS production		1753		257		22			nm	22	TEM																	141.62	SD	138.24	nm	141.62		DLS		49.8			m2/g	49.8
	16	Thai_2019	Yes	6 TiO2 NP D (anatase/rutile)	erm:ERM00000108	npo:NPO_1486	Yes	titanium dioxide nanoparticle	ROS production		1753		1115		22			nm	22	TEM																	141.62	SD	138.24	nm	141.62		DLS		49.8			m2/g	49.8
	16	Thai_2019	Yes	6 TiO2 NP D (anatase/rutile)	erm:ERM00000108	npo:NPO_1486	Yes	titanium dioxide nanoparticle	ROS production		1753		249		22			nm	22	TEM																	141.62	SD	138.24	nm	141.62		DLS		49.8			m2/g	49.8
	16	Thai_2019	Yes	6 TiO2 NP D (anatase/rutile)	erm:ERM00000108	npo:NPO_1486	Yes	titanium dioxide nanoparticle	ROS production		1753		1278		22			nm	22	TEM																	141.62	SD	138.24	nm	141.62		DLS		49.8			m2/g	49.8
	16	Thai_2019	Yes	6 TiO2 NP D (anatase/rutile)	erm:ERM00000108	npo:NPO_1486	Yes	titanium dioxide nanoparticle	ROS production		1753		1753		22			nm	22	TEM																	141.62	SD	138.24	nm	141.62		DLS		49.8			m2/g	49.8
	16	Thai_2019	Yes	6 TiO2 NP D (anatase/rutile)	erm:ERM00000108	npo:NPO_1486	Yes	titanium dioxide nanoparticle	ROS production		1753		1592		22			nm	22	TEM																	141.62	SD	138.24	nm	141.62		DLS		49.8			m2/g	49.8
	16	Thai_2019	Yes	6 TiO2 NP D (anatase/rutile)	erm:ERM00000108	npo:NPO_1486	Yes	titanium dioxide nanoparticle	ROS production		1592		1364		22			nm	22	TEM																	141.62	SD	138.24	nm	141.62		DLS		49.8			m2/g	49.8
	16	Thai_2019	Yes	6 TiO2 NP D (anatase/rutile)	erm:ERM00000108	npo:NPO_1486	Yes	titanium dioxide nanoparticle	ROS production		1592		257		22			nm	22	TEM																	141.62	SD	138.24	nm	141.62		DLS		49.8			m2/g	49.8
	16	Thai_2019	Yes	6 TiO2 NP D (anatase/rutile)	erm:ERM00000108	npo:NPO_1486	Yes	titanium dioxide nanoparticle	ROS production		1592		1115		22			nm	22	TEM																	141.62	SD	138.24	nm	141.62		DLS		49.8			m2/g	49.8
	16	Thai_2019	Yes	6 TiO2 NP D (anatase/rutile)	erm:ERM00000108	npo:NPO_1486	Yes	titanium dioxide nanoparticle	ROS production		1592		249		22			nm	22	TEM																	141.62	SD	138.24	nm	141.62		DLS		49.8			m2/g	49.8
	16	Thai_2019	Yes	6 TiO2 NP D (anatase/rutile)	erm:ERM00000108	npo:NPO_1486	Yes	titanium dioxide nanoparticle	ROS production		1592		1278		22			nm	22	TEM																	141.62	SD	138.24	nm	141.62		DLS		49.8			m2/g	49.8
	16	Thai_2019	Yes	6 TiO2 NP D (anatase/rutile)	erm:ERM00000108	npo:NPO_1486	Yes	titanium dioxide nanoparticle	ROS production		1592		1753		22			nm	22	TEM																	141.62	SD	138.24	nm	141.62		DLS		49.8			m2/g	49.8
	16	Thai_2019	Yes	6 TiO2 NP D (anatase/rutile)	erm:ERM00000108	npo:NPO_1486	Yes	titanium dioxide nanoparticle	ROS production		1592		1592		22			nm	22	TEM																	141.62	SD	138.24	nm	141.62		DLS		49.8			m2/g	49.8
	16	Thai_2019	Yes	6 TiO2 NP D (anatase/rutile)	erm:ERM00000108	npo:NPO_1486	Yes	titanium dioxide nanoparticle	ROS production		257		1364		22			nm	22	TEM																	141.62	SD	138.24	nm	141.62		DLS		49.8			m2/g	49.8
	16	Thai_2019	Yes	6 TiO2 NP D (anatase/rutile)	erm:ERM00000108	npo:NPO_1486	Yes	titanium dioxide nanoparticle	ROS production		257		257		22			nm	22	TEM																	141.62	SD	138.24	nm	141.62		DLS		49.8			m2/g	49.8
	16	Thai_2019	Yes	6 TiO2 NP D (anatase/rutile)	erm:ERM00000108	npo:NPO_1486	Yes	titanium dioxide nanoparticle	ROS production		257		1115		22			nm	22	TEM																	141.62	SD	138.24	nm	141.62		DLS		49.8			m2/g	49.8
	16	Thai_2019	Yes	6 TiO2 NP D (anatase/rutile)	erm:ERM00000108	npo:NPO_1486	Yes	titanium dioxide nanoparticle	ROS production		257		249		22			nm	22	TEM																	141.62	SD	138.24	nm	141.62		DLS		49.8			m2/g	49.8
	16	Thai_2019	Yes	6 TiO2 NP D (anatase/rutile)	erm:ERM00000108	npo:NPO_1486	Yes	titanium dioxide nanoparticle	ROS production		257		1278		22			nm	22	TEM																	141.62	SD	138.24	nm	141.62		DLS		49.8			m2/g	49.8
	16	Thai_2019	Yes	6 TiO2 NP D (anatase/rutile)	erm:ERM00000108	npo:NPO_1486	Yes	titanium dioxide nanoparticle	ROS production		257		1753		22			nm	22	TEM																	141.62	SD	138.24	nm	141.62		DLS		49.8			m2/g	49.8
	16	Thai_2019	Yes	6 TiO2 NP D (anatase/rutile)	erm:ERM00000108	npo:NPO_1486	Yes	titanium dioxide nanoparticle	ROS production		257		1592		22			nm	22	TEM																	141.62	SD	138.24	nm	141.62		DLS		49.8			m2/g	49.8
	16	Thai_2019	Yes	6 TiO2 NP D (anatase/rutile)	erm:ERM00000108	npo:NPO_1486	Yes	titanium dioxide nanoparticle	DNA damage		1194		1461		22			nm	22	TEM																	141.62	SD	138.24	nm	141.62		DLS		49.8			m2/g	49.8
	16	Thai_2019	Yes	6 TiO2 NP D (anatase/rutile)	erm:ERM00000108	npo:NPO_1486	Yes	titanium dioxide nanoparticle	DNA damage		1194		1551		22			nm	22	TEM																	141.62	SD	138.24	nm	141.62		DLS		49.8			m2/g	49.8
	16	Thai_2019	Yes	6 TiO2 NP D (anatase/rutile)	erm:ERM00000108	npo:NPO_1486	Yes	titanium dioxide nanoparticle	DNA damage		1194		1194		22			nm	22	TEM																	141.62	SD	138.24	nm	141.62		DLS		49.8			m2/g	49.8
	16	Thai_2019	Yes	6 TiO2 NP D (anatase/rutile)	erm:ERM00000108	npo:NPO_1486	Yes	titanium dioxide nanoparticle	DNA damage		1194		1766		22			nm	22	TEM																	141.62	SD	138.24	nm	141.62		DLS		49.8			m2/g	49.8
	16	Thai_2019	Yes	6 TiO2 NP D (anatase/rutile)	erm:ERM00000108	npo:NPO_1486	Yes	titanium dioxide nanoparticle	DNA damage		1194		1635		22			nm	22	TEM																	141.62	SD	138.24	nm	141.62		DLS		49.8			m2/g	49.8
	16	Thai_2019	Yes	6 TiO2 NP D (anatase/rutile)	erm:ERM00000108	npo:NPO_1486	Yes	titanium dioxide nanoparticle	DNA damage		1194		1669		22			nm	22	TEM																	141.62	SD	138.24	nm	141.62		DLS		49.8			m2/g	49.8
	16	Thai_2019	Yes	6 TiO2 NP D (anatase/rutile)	erm:ERM00000108	npo:NPO_1486	Yes	titanium dioxide nanoparticle	cytoskeleton remodeling		NA		NA		22			nm	22	TEM																	141.62	SD	138.24	nm	141.62		DLS		49.8			m2/g	49.8
	16	Thai_2019	Yes	6 TiO2 NP D (anatase/rutile)	erm:ERM00000108	npo:NPO_1486	Yes	titanium dioxide nanoparticle	proliferation		NA		854		22			nm	22	TEM																	141.62	SD	138.24	nm	141.62		DLS		49.8			m2/g	49.8
	16	Thai_2019	Yes	6 TiO2 NP D (anatase/rutile)	erm:ERM00000108	npo:NPO_1486	Yes	titanium dioxide nanoparticle	proliferation		NA		1555		22			nm	22	TEM																	141.62	SD	138.24	nm	141.62		DLS		49.8			m2/g	49.8
	16	Thai_2019	Yes	6 TiO2 NP D (anatase/rutile)	erm:ERM00000108	npo:NPO_1486	Yes	titanium dioxide nanoparticle	proliferation		NA		870		22			nm	22	TEM																	141.62	SD	138.24	nm	141.62		DLS		49.8			m2/g	49.8
	16	Thai_2019	Yes	6 TiO2 NP D (anatase/rutile)	erm:ERM00000108	npo:NPO_1486	Yes	titanium dioxide nanoparticle	proliferation		NA		269		22			nm	22	TEM																	141.62	SD	138.24	nm	141.62		DLS		49.8			m2/g	49.8
	16	Thai_2019	Yes	6 TiO2 NP H (rutile)	erm:ERM00000307	npo:NPO_1486	Yes	titanium dioxide nanoparticle	interference with signalling molecules		NA		NA		214			nm	214	TEM																	189.87	SD	21.11	nm	189.87		DLS		11.6			m2/g	11.6
	16	Thai_2019	Yes	6 TiO2 NP H (rutile)	erm:ERM00000307	npo:NPO_1486	Yes	titanium dioxide nanoparticle	ROS production		1753		1364		214			nm	214	TEM																	189.87	SD	21.11	nm	189.87		DLS		11.6			m2/g	11.6
	16	Thai_2019	Yes	6 TiO2 NP H (rutile)	erm:ERM00000307	npo:NPO_1486	Yes	titanium dioxide nanoparticle	ROS production		1753		257		214			nm	214	TEM																	189.87	SD	21.11	nm	189.87		DLS		11.6			m2/g	11.6
	16	Thai_2019	Yes	6 TiO2 NP H (rutile)	erm:ERM00000307	npo:NPO_1486	Yes	titanium dioxide nanoparticle	ROS production		1753		1115		214			nm	214	TEM																	189.87	SD	21.11	nm	189.87		DLS		11.6			m2/g	11.6
	16	Thai_2019	Yes	6 TiO2 NP H (rutile)	erm:ERM00000307	npo:NPO_1486	Yes	titanium dioxide nanoparticle	ROS production		1753		249		214			nm	214	TEM																	189.87	SD	21.11	nm	189.87		DLS		11.6			m2/g	11.6
	16	Thai_2019	Yes	6 TiO2 NP H (rutile)	erm:ERM00000307	npo:NPO_1486	Yes	titanium dioxide nanoparticle	ROS production		1753		1278		214			nm	214	TEM																	189.87	SD	21.11	nm	189.87		DLS		11.6			m2/g	11.6
	16	Thai_2019	Yes	6 TiO2 NP H (rutile)	erm:ERM00000307	npo:NPO_1486	Yes	titanium dioxide nanoparticle	ROS production		1753		1753		214			nm	214	TEM																	189.87	SD	21.11	nm	189.87		DLS		11.6			m2/g	11.6
	16	Thai_2019	Yes	6 TiO2 NP H (rutile)	erm:ERM00000307	npo:NPO_1486	Yes	titanium dioxide nanoparticle	ROS production		1753		1592		214			nm	214	TEM																	189.87	SD	21.11	nm	189.87		DLS		11.6			m2/g	11.6
	16	Thai_2019	Yes	6 TiO2 NP H (rutile)	erm:ERM00000307	npo:NPO_1486	Yes	titanium dioxide nanoparticle	ROS production		1592		1364		214			nm	214	TEM																	189.87	SD	21.11	nm	189.87		DLS		11.6			m2/g	11.6
	16	Thai_2019	Yes	6 TiO2 NP H (rutile)	erm:ERM00000307	npo:NPO_1486	Yes	titanium dioxide nanoparticle	ROS production		1592		257		214			nm	214	TEM																	189.87	SD	21.11	nm	189.87		DLS		11.6			m2/g	11.6
	16	Thai_2019	Yes	6 TiO2 NP H (rutile)	erm:ERM00000307	npo:NPO_1486	Yes	titanium dioxide nanoparticle	ROS production		1592		1115		214			nm	214	TEM																	189.87	SD	21.11	nm	189.87		DLS		11.6			m2/g	11.6
	16	Thai_2019	Yes	6 TiO2 NP H (rutile)	erm:ERM00000307	npo:NPO_1486	Yes	titanium dioxide nanoparticle	ROS production		1592		249		214			nm	214	TEM																	189.87	SD	21.11	nm	189.87		DLS		11.6			m2/g	11.6
	16	Thai_2019	Yes	6 TiO2 NP H (rutile)	erm:ERM00000307	npo:NPO_1486	Yes	titanium dioxide nanoparticle	ROS production		1592		1278		214			nm	214	TEM																	189.87	SD	21.11	nm	189.87		DLS		11.6			m2/g	11.6
	16	Thai_2019	Yes	6 TiO2 NP H (rutile)	erm:ERM00000307	npo:NPO_1486	Yes	titanium dioxide nanoparticle	ROS production		1592		1753		214			nm	214	TEM																	189.87	SD	21.11	nm	189.87		DLS		11.6			m2/g	11.6
	16	Thai_2019	Yes	6 TiO2 NP H (rutile)	erm:ERM00000307	npo:NPO_1486	Yes	titanium dioxide nanoparticle	ROS production		1592		1592		214			nm	214	TEM																	189.87	SD	21.11	nm	189.87		DLS		11.6			m2/g	11.6
	16	Thai_2019	Yes	6 TiO2 NP H (rutile)	erm:ERM00000307	npo:NPO_1486	Yes	titanium dioxide nanoparticle	ROS production		257		1364		214			nm	214	TEM																	189.87	SD	21.11	nm	189.87		DLS		11.6			m2/g	11.6
	16	Thai_2019	Yes	6 TiO2 NP H (rutile)	erm:ERM00000307	npo:NPO_1486	Yes	titanium dioxide nanoparticle	ROS production		257		257		214			nm	214	TEM																	189.87	SD	21.11	nm	189.87		DLS		11.6			m2/g	11.6
	16	Thai_2019	Yes	6 TiO2 NP H (rutile)	erm:ERM00000307	npo:NPO_1486	Yes	titanium dioxide nanoparticle	ROS production		257		1115		214			nm	214	TEM																	189.87	SD	21.11	nm	189.87		DLS		11.6			m2/g	11.6
	16	Thai_2019	Yes	6 TiO2 NP H (rutile)	erm:ERM00000307	npo:NPO_1486	Yes	titanium dioxide nanoparticle	ROS production		257		249		214			nm	214	TEM																	189.87	SD	21.11	nm	189.87		DLS		11.6			m2/g	11.6
	16	Thai_2019	Yes	6 TiO2 NP H (rutile)	erm:ERM00000307	npo:NPO_1486	Yes	titanium dioxide nanoparticle	ROS production		257		1278		214			nm	214	TEM																	189.87	SD	21.11	nm	189.87		DLS		11.6			m2/g	11.6
	16	Thai_2019	Yes	6 TiO2 NP H (rutile)	erm:ERM00000307	npo:NPO_1486	Yes	titanium dioxide nanoparticle	ROS production		257		1753		214			nm	214	TEM																	189.87	SD	21.11	nm	189.87		DLS		11.6			m2/g	11.6
	16	Thai_2019	Yes	6 TiO2 NP H (rutile)	erm:ERM00000307	npo:NPO_1486	Yes	titanium dioxide nanoparticle	ROS production		257		1592		214			nm	214	TEM																	189.87	SD	21.11	nm	189.87		DLS		11.6			m2/g	11.6
	16	Thai_2019	Yes	6 TiO2 NP H (rutile)	erm:ERM00000307	npo:NPO_1486	Yes	titanium dioxide nanoparticle	DNA damage		1194		1461		214			nm	214	TEM																	189.87	SD	21.11	nm	189.87		DLS		11.6			m2/g	11.6
	16	Thai_2019	Yes	6 TiO2 NP H (rutile)	erm:ERM00000307	npo:NPO_1486	Yes	titanium dioxide nanoparticle	DNA damage		1194		1551		214			nm	214	TEM																	189.87	SD	21.11	nm	189.87		DLS		11.6			m2/g	11.6
	16	Thai_2019	Yes	6 TiO2 NP H (rutile)	erm:ERM00000307	npo:NPO_1486	Yes	titanium dioxide nanoparticle	DNA damage		1194		1194		214			nm	214	TEM																	189.87	SD	21.11	nm	189.87		DLS		11.6			m2/g	11.6
	16	Thai_2019	Yes	6 TiO2 NP H (rutile)	erm:ERM00000307	npo:NPO_1486	Yes	titanium dioxide nanoparticle	DNA damage		1194		1766		214			nm	214	TEM																	189.87	SD	21.11	nm	189.87		DLS		11.6			m2/g	11.6
	16	Thai_2019	Yes	6 TiO2 NP H (rutile)	erm:ERM00000307	npo:NPO_1486	Yes	titanium dioxide nanoparticle	DNA damage		1194		1635		214			nm	214	TEM																	189.87	SD	21.11	nm	189.87		DLS		11.6			m2/g	11.6
	16	Thai_2019	Yes	6 TiO2 NP H (rutile)	erm:ERM00000307	npo:NPO_1486	Yes	titanium dioxide nanoparticle	DNA damage		1194		1669		214			nm	214	TEM																	189.87	SD	21.11	nm	189.87		DLS		11.6			m2/g	11.6
	16	Thai_2019	Yes	6 TiO2 NP I (anatase)	erm:ERM00000107	npo:NPO_1486	Yes	titanium dioxide nanoparticle	interference with signalling molecules		NA		NA		142			nm	142	TEM																	483.27	SD	67.46	nm	483.27		DLS		6.99			m2/g	6.99
	16	Thai_2019	Yes	6 TiO2 NP I (anatase)	erm:ERM00000107	npo:NPO_1486	Yes	titanium dioxide nanoparticle	ROS production		1753		1364		142			nm	142	TEM																	483.27	SD	67.46	nm	483.27		DLS		6.99			m2/g	6.99
	16	Thai_2019	Yes	6 TiO2 NP I (anatase)	erm:ERM00000107	npo:NPO_1486	Yes	titanium dioxide nanoparticle	ROS production		1753		257		142			nm	142	TEM																	483.27	SD	67.46	nm	483.27		DLS		6.99			m2/g	6.99
	16	Thai_2019	Yes	6 TiO2 NP I (anatase)	erm:ERM00000107	npo:NPO_1486	Yes	titanium dioxide nanoparticle	ROS production		1753		1115		142			nm	142	TEM																	483.27	SD	67.46	nm	483.27		DLS		6.99			m2/g	6.99
	16	Thai_2019	Yes	6 TiO2 NP I (anatase)	erm:ERM00000107	npo:NPO_1486	Yes	titanium dioxide nanoparticle	ROS production		1753		249		142			nm	142	TEM																	483.27	SD	67.46	nm	483.27		DLS		6.99			m2/g	6.99
	16	Thai_2019	Yes	6 TiO2 NP I (anatase)	erm:ERM00000107	npo:NPO_1486	Yes	titanium dioxide nanoparticle	ROS production		1753		1278		142			nm	142	TEM																	483.27	SD	67.46	nm	483.27		DLS		6.99			m2/g	6.99
	16	Thai_2019	Yes	6 TiO2 NP I (anatase)	erm:ERM00000107	npo:NPO_1486	Yes	titanium dioxide nanoparticle	ROS production		1753		1753		142			nm	142	TEM																	483.27	SD	67.46	nm	483.27		DLS		6.99			m2/g	6.99
	16	Thai_2019	Yes	6 TiO2 NP I (anatase)	erm:ERM00000107	npo:NPO_1486	Yes	titanium dioxide nanoparticle	ROS production		1753		1592		142			nm	142	TEM																	483.27	SD	67.46	nm	483.27		DLS		6.99			m2/g	6.99
	16	Thai_2019	Yes	6 TiO2 NP I (anatase)	erm:ERM00000107	npo:NPO_1486	Yes	titanium dioxide nanoparticle	ROS production		1592		1364		142			nm	142	TEM																	483.27	SD	67.46	nm	483.27		DLS		6.99			m2/g	6.99
	16	Thai_2019	Yes	6 TiO2 NP I (anatase)	erm:ERM00000107	npo:NPO_1486	Yes	titanium dioxide nanoparticle	ROS production		1592		257		142			nm	142	TEM																	483.27	SD	67.46	nm	483.27		DLS		6.99			m2/g	6.99
	16	Thai_2019	Yes	6 TiO2 NP I (anatase)	erm:ERM00000107	npo:NPO_1486	Yes	titanium dioxide nanoparticle	ROS production		1592		1115		142			nm	142	TEM																	483.27	SD	67.46	nm	483.27		DLS		6.99			m2/g	6.99
	16	Thai_2019	Yes	6 TiO2 NP I (anatase)	erm:ERM00000107	npo:NPO_1486	Yes	titanium dioxide nanoparticle	ROS production		1592		249		142			nm	142	TEM																	483.27	SD	67.46	nm	483.27		DLS		6.99			m2/g	6.99
	16	Thai_2019	Yes	6 TiO2 NP I (anatase)	erm:ERM00000107	npo:NPO_1486	Yes	titanium dioxide nanoparticle	ROS production		1592		1278		142			nm	142	TEM																	483.27	SD	67.46	nm	483.27		DLS		6.99			m2/g	6.99
	16	Thai_2019	Yes	6 TiO2 NP I (anatase)	erm:ERM00000107	npo:NPO_1486	Yes	titanium dioxide nanoparticle	ROS production		1592		1753		142			nm	142	TEM																	483.27	SD	67.46	nm	483.27		DLS		6.99			m2/g	6.99
	16	Thai_2019	Yes	6 TiO2 NP I (anatase)	erm:ERM00000107	npo:NPO_1486	Yes	titanium dioxide nanoparticle	ROS production		1592		1592		142			nm	142	TEM																	483.27	SD	67.46	nm	483.27		DLS		6.99			m2/g	6.99
	16	Thai_2019	Yes	6 TiO2 NP I (anatase)	erm:ERM00000107	npo:NPO_1486	Yes	titanium dioxide nanoparticle	ROS production		257		1364		142			nm	142	TEM																	483.27	SD	67.46	nm	483.27		DLS		6.99			m2/g	6.99
	16	Thai_2019	Yes	6 TiO2 NP I (anatase)	erm:ERM00000107	npo:NPO_1486	Yes	titanium dioxide nanoparticle	ROS production		257		257		142			nm	142	TEM																	483.27	SD	67.46	nm	483.27		DLS		6.99			m2/g	6.99
	16	Thai_2019	Yes	6 TiO2 NP I (anatase)	erm:ERM00000107	npo:NPO_1486	Yes	titanium dioxide nanoparticle	ROS production		257		1115		142			nm	142	TEM																	483.27	SD	67.46	nm	483.27		DLS		6.99			m2/g	6.99
	16	Thai_2019	Yes	6 TiO2 NP I (anatase)	erm:ERM00000107	npo:NPO_1486	Yes	titanium dioxide nanoparticle	ROS production		257		249		142			nm	142	TEM																	483.27	SD	67.46	nm	483.27		DLS		6.99			m2/g	6.99
	16	Thai_2019	Yes	6 TiO2 NP I (anatase)	erm:ERM00000107	npo:NPO_1486	Yes	titanium dioxide nanoparticle	ROS production		257		1278		142			nm	142	TEM																	483.27	SD	67.46	nm	483.27		DLS		6.99			m2/g	6.99
	16	Thai_2019	Yes	6 TiO2 NP I (anatase)	erm:ERM00000107	npo:NPO_1486	Yes	titanium dioxide nanoparticle	ROS production		257		1753		142			nm	142	TEM																	483.27	SD	67.46	nm	483.27		DLS		6.99			m2/g	6.99
	16	Thai_2019	Yes	6 TiO2 NP I (anatase)	erm:ERM00000107	npo:NPO_1486	Yes	titanium dioxide nanoparticle	ROS production		257		1592		142			nm	142	TEM																	483.27	SD	67.46	nm	483.27		DLS		6.99			m2/g	6.99
	16	Thai_2019	Yes	6 TiO2 NP I (anatase)	erm:ERM00000107	npo:NPO_1486	Yes	titanium dioxide nanoparticle	DNA damage		1194		1461		142			nm	142	TEM																	483.27	SD	67.46	nm	483.27		DLS		6.99			m2/g	6.99
	16	Thai_2019	Yes	6 TiO2 NP I (anatase)	erm:ERM00000107	npo:NPO_1486	Yes	titanium dioxide nanoparticle	DNA damage		1194		1551		142			nm	142	TEM																	483.27	SD	67.46	nm	483.27		DLS		6.99			m2/g	6.99
	16	Thai_2019	Yes	6 TiO2 NP I (anatase)	erm:ERM00000107	npo:NPO_1486	Yes	titanium dioxide nanoparticle	DNA damage		1194		1194		142			nm	142	TEM																	483.27	SD	67.46	nm	483.27		DLS		6.99			m2/g	6.99
	16	Thai_2019	Yes	6 TiO2 NP I (anatase)	erm:ERM00000107	npo:NPO_1486	Yes	titanium dioxide nanoparticle	DNA damage		1194		1766		142			nm	142	TEM																	483.27	SD	67.46	nm	483.27		DLS		6.99			m2/g	6.99
	16	Thai_2019	Yes	6 TiO2 NP I (anatase)	erm:ERM00000107	npo:NPO_1486	Yes	titanium dioxide nanoparticle	DNA damage		1194		1635		142			nm	142	TEM																	483.27	SD	67.46	nm	483.27		DLS		6.99			m2/g	6.99
	16	Thai_2019	Yes	6 TiO2 NP I (anatase)	erm:ERM00000107	npo:NPO_1486	Yes	titanium dioxide nanoparticle	DNA damage		1194		1669		142			nm	142	TEM																	483.27	SD	67.46	nm	483.27		DLS		6.99			m2/g	6.99
	17	Garcia-Reyero_2014	Yes	PVP-AgNP	erm:ERM00000145	chebi:CHEBI_82780	No	polyvinylpyrrolidone-coated silver nanoparticle	ROS production		1753		1364		30	SD	3	nm	30	TEM																	42			nm	42		DLS
	17	Garcia-Reyero_2014	Yes	PVP-AgNP	erm:ERM00000145	chebi:CHEBI_82780	No	polyvinylpyrrolidone-coated silver nanoparticle	ROS production		1753		257		30	SD	3	nm	30	TEM																	42			nm	42		DLS
	17	Garcia-Reyero_2014	Yes	PVP-AgNP	erm:ERM00000145	chebi:CHEBI_82780	No	polyvinylpyrrolidone-coated silver nanoparticle	ROS production		1753		1115		30	SD	3	nm	30	TEM																	42			nm	42		DLS
	17	Garcia-Reyero_2014	Yes	PVP-AgNP	erm:ERM00000145	chebi:CHEBI_82780	No	polyvinylpyrrolidone-coated silver nanoparticle	ROS production		1753		249		30	SD	3	nm	30	TEM																	42			nm	42		DLS
	17	Garcia-Reyero_2014	Yes	PVP-AgNP	erm:ERM00000145	chebi:CHEBI_82780	No	polyvinylpyrrolidone-coated silver nanoparticle	ROS production		1753		1278		30	SD	3	nm	30	TEM																	42			nm	42		DLS
	17	Garcia-Reyero_2014	Yes	PVP-AgNP	erm:ERM00000145	chebi:CHEBI_82780	No	polyvinylpyrrolidone-coated silver nanoparticle	ROS production		1753		1753		30	SD	3	nm	30	TEM																	42			nm	42		DLS
	17	Garcia-Reyero_2014	Yes	PVP-AgNP	erm:ERM00000145	chebi:CHEBI_82780	No	polyvinylpyrrolidone-coated silver nanoparticle	ROS production		1753		1592		30	SD	3	nm	30	TEM																	42			nm	42		DLS
	17	Garcia-Reyero_2014	Yes	PVP-AgNP	erm:ERM00000145	chebi:CHEBI_82780	No	polyvinylpyrrolidone-coated silver nanoparticle	ROS production		1592		1364		30	SD	3	nm	30	TEM																	42			nm	42		DLS
	17	Garcia-Reyero_2014	Yes	PVP-AgNP	erm:ERM00000145	chebi:CHEBI_82780	No	polyvinylpyrrolidone-coated silver nanoparticle	ROS production		1592		257		30	SD	3	nm	30	TEM																	42			nm	42		DLS
	17	Garcia-Reyero_2014	Yes	PVP-AgNP	erm:ERM00000145	chebi:CHEBI_82780	No	polyvinylpyrrolidone-coated silver nanoparticle	ROS production		1592		1115		30	SD	3	nm	30	TEM																	42			nm	42		DLS
	17	Garcia-Reyero_2014	Yes	PVP-AgNP	erm:ERM00000145	chebi:CHEBI_82780	No	polyvinylpyrrolidone-coated silver nanoparticle	ROS production		1592		249		30	SD	3	nm	30	TEM																	42			nm	42		DLS
	17	Garcia-Reyero_2014	Yes	PVP-AgNP	erm:ERM00000145	chebi:CHEBI_82780	No	polyvinylpyrrolidone-coated silver nanoparticle	ROS production		1592		1278		30	SD	3	nm	30	TEM																	42			nm	42		DLS
	17	Garcia-Reyero_2014	Yes	PVP-AgNP	erm:ERM00000145	chebi:CHEBI_82780	No	polyvinylpyrrolidone-coated silver nanoparticle	ROS production		1592		1753		30	SD	3	nm	30	TEM																	42			nm	42		DLS
	17	Garcia-Reyero_2014	Yes	PVP-AgNP	erm:ERM00000145	chebi:CHEBI_82780	No	polyvinylpyrrolidone-coated silver nanoparticle	ROS production		1592		1592		30	SD	3	nm	30	TEM																	42			nm	42		DLS
	17	Garcia-Reyero_2014	Yes	PVP-AgNP	erm:ERM00000145	chebi:CHEBI_82780	No	polyvinylpyrrolidone-coated silver nanoparticle	ROS production		257		1364		30	SD	3	nm	30	TEM																	42			nm	42		DLS
	17	Garcia-Reyero_2014	Yes	PVP-AgNP	erm:ERM00000145	chebi:CHEBI_82780	No	polyvinylpyrrolidone-coated silver nanoparticle	ROS production		257		257		30	SD	3	nm	30	TEM																	42			nm	42		DLS
	17	Garcia-Reyero_2014	Yes	PVP-AgNP	erm:ERM00000145	chebi:CHEBI_82780	No	polyvinylpyrrolidone-coated silver nanoparticle	ROS production		257		1115		30	SD	3	nm	30	TEM																	42			nm	42		DLS
	17	Garcia-Reyero_2014	Yes	PVP-AgNP	erm:ERM00000145	chebi:CHEBI_82780	No	polyvinylpyrrolidone-coated silver nanoparticle	ROS production		257		249		30	SD	3	nm	30	TEM																	42			nm	42		DLS
	17	Garcia-Reyero_2014	Yes	PVP-AgNP	erm:ERM00000145	chebi:CHEBI_82780	No	polyvinylpyrrolidone-coated silver nanoparticle	ROS production		257		1278		30	SD	3	nm	30	TEM																	42			nm	42		DLS
	17	Garcia-Reyero_2014	Yes	PVP-AgNP	erm:ERM00000145	chebi:CHEBI_82780	No	polyvinylpyrrolidone-coated silver nanoparticle	ROS production		257		1753		30	SD	3	nm	30	TEM																	42			nm	42		DLS
	17	Garcia-Reyero_2014	Yes	PVP-AgNP	erm:ERM00000145	chebi:CHEBI_82780	No	polyvinylpyrrolidone-coated silver nanoparticle	ROS production		257		1592		30	SD	3	nm	30	TEM																	42			nm	42		DLS
	17	Garcia-Reyero_2014	Yes	PVP-AgNP	erm:ERM00000145	chebi:CHEBI_82780	No	polyvinylpyrrolidone-coated silver nanoparticle	activation of signalling molecules		NA		NA		30	SD	3	nm	30	TEM																	42			nm	42		DLS
	17	Garcia-Reyero_2014	Yes	PVP-AgNP	erm:ERM00000145	chebi:CHEBI_82780	No	polyvinylpyrrolidone-coated silver nanoparticle	inhibition of cellular receptors (dopaminergic, adrenergic, cannabinoid)		NA		1083		30	SD	3	nm	30	TEM																	42			nm	42		DLS
	18	Gomes_2017	Yes	PVP-AgNPs	erm:ERM00000147	chebi:CHEBI_82780	No	polyvinylpyrrolidone-coated silver nanoparticle	ROS production		1753		1364		25	SD	5	nm	25	TEM		20-30	nm
	18	Gomes_2017	Yes	PVP-AgNPs	erm:ERM00000147	chebi:CHEBI_82780	No	polyvinylpyrrolidone-coated silver nanoparticle	ROS production		1753		257		25	SD	5	nm	25	TEM		20-30	nm
	18	Gomes_2017	Yes	PVP-AgNPs	erm:ERM00000147	chebi:CHEBI_82780	No	polyvinylpyrrolidone-coated silver nanoparticle	ROS production		1753		1115		25	SD	5	nm	25	TEM		20-30	nm
	18	Gomes_2017	Yes	PVP-AgNPs	erm:ERM00000147	chebi:CHEBI_82780	No	polyvinylpyrrolidone-coated silver nanoparticle	ROS production		1753		249		25	SD	5	nm	25	TEM		20-30	nm
	18	Gomes_2017	Yes	PVP-AgNPs	erm:ERM00000147	chebi:CHEBI_82780	No	polyvinylpyrrolidone-coated silver nanoparticle	ROS production		1753		1278		25	SD	5	nm	25	TEM		20-30	nm
	18	Gomes_2017	Yes	PVP-AgNPs	erm:ERM00000147	chebi:CHEBI_82780	No	polyvinylpyrrolidone-coated silver nanoparticle	ROS production		1753		1753		25	SD	5	nm	25	TEM		20-30	nm
	18	Gomes_2017	Yes	PVP-AgNPs	erm:ERM00000147	chebi:CHEBI_82780	No	polyvinylpyrrolidone-coated silver nanoparticle	ROS production		1753		1592		25	SD	5	nm	25	TEM		20-30	nm
	18	Gomes_2017	Yes	PVP-AgNPs	erm:ERM00000147	chebi:CHEBI_82780	No	polyvinylpyrrolidone-coated silver nanoparticle	ROS production		1592		1364		25	SD	5	nm	25	TEM		20-30	nm
	18	Gomes_2017	Yes	PVP-AgNPs	erm:ERM00000147	chebi:CHEBI_82780	No	polyvinylpyrrolidone-coated silver nanoparticle	ROS production		1592		257		25	SD	5	nm	25	TEM		20-30	nm
	18	Gomes_2017	Yes	PVP-AgNPs	erm:ERM00000147	chebi:CHEBI_82780	No	polyvinylpyrrolidone-coated silver nanoparticle	ROS production		1592		1115		25	SD	5	nm	25	TEM		20-30	nm
	18	Gomes_2017	Yes	PVP-AgNPs	erm:ERM00000147	chebi:CHEBI_82780	No	polyvinylpyrrolidone-coated silver nanoparticle	ROS production		1592		249		25	SD	5	nm	25	TEM		20-30	nm
	18	Gomes_2017	Yes	PVP-AgNPs	erm:ERM00000147	chebi:CHEBI_82780	No	polyvinylpyrrolidone-coated silver nanoparticle	ROS production		1592		1278		25	SD	5	nm	25	TEM		20-30	nm
	18	Gomes_2017	Yes	PVP-AgNPs	erm:ERM00000147	chebi:CHEBI_82780	No	polyvinylpyrrolidone-coated silver nanoparticle	ROS production		1592		1753		25	SD	5	nm	25	TEM		20-30	nm
	18	Gomes_2017	Yes	PVP-AgNPs	erm:ERM00000147	chebi:CHEBI_82780	No	polyvinylpyrrolidone-coated silver nanoparticle	ROS production		1592		1592		25	SD	5	nm	25	TEM		20-30	nm
	18	Gomes_2017	Yes	PVP-AgNPs	erm:ERM00000147	chebi:CHEBI_82780	No	polyvinylpyrrolidone-coated silver nanoparticle	ROS production		257		1364		25	SD	5	nm	25	TEM		20-30	nm
	18	Gomes_2017	Yes	PVP-AgNPs	erm:ERM00000147	chebi:CHEBI_82780	No	polyvinylpyrrolidone-coated silver nanoparticle	ROS production		257		257		25	SD	5	nm	25	TEM		20-30	nm
	18	Gomes_2017	Yes	PVP-AgNPs	erm:ERM00000147	chebi:CHEBI_82780	No	polyvinylpyrrolidone-coated silver nanoparticle	ROS production		257		1115		25	SD	5	nm	25	TEM		20-30	nm
	18	Gomes_2017	Yes	PVP-AgNPs	erm:ERM00000147	chebi:CHEBI_82780	No	polyvinylpyrrolidone-coated silver nanoparticle	ROS production		257		249		25	SD	5	nm	25	TEM		20-30	nm
	18	Gomes_2017	Yes	PVP-AgNPs	erm:ERM00000147	chebi:CHEBI_82780	No	polyvinylpyrrolidone-coated silver nanoparticle	ROS production		257		1278		25	SD	5	nm	25	TEM		20-30	nm
	18	Gomes_2017	Yes	PVP-AgNPs	erm:ERM00000147	chebi:CHEBI_82780	No	polyvinylpyrrolidone-coated silver nanoparticle	ROS production		257		1753		25	SD	5	nm	25	TEM		20-30	nm
	18	Gomes_2017	Yes	PVP-AgNPs	erm:ERM00000147	chebi:CHEBI_82780	No	polyvinylpyrrolidone-coated silver nanoparticle	ROS production		257		1592		25	SD	5	nm	25	TEM		20-30	nm
	18	Gomes_2017	Yes	PVP-AgNPs	erm:ERM00000147	chebi:CHEBI_82780	No	polyvinylpyrrolidone-coated silver nanoparticle	DNA damage		1194		1461		25	SD	5	nm	25	TEM		20-30	nm
	18	Gomes_2017	Yes	PVP-AgNPs	erm:ERM00000147	chebi:CHEBI_82780	No	polyvinylpyrrolidone-coated silver nanoparticle	DNA damage		1194		1551		25	SD	5	nm	25	TEM		20-30	nm
	18	Gomes_2017	Yes	PVP-AgNPs	erm:ERM00000147	chebi:CHEBI_82780	No	polyvinylpyrrolidone-coated silver nanoparticle	DNA damage		1194		1194		25	SD	5	nm	25	TEM		20-30	nm
	18	Gomes_2017	Yes	PVP-AgNPs	erm:ERM00000147	chebi:CHEBI_82780	No	polyvinylpyrrolidone-coated silver nanoparticle	DNA damage		1194		1766		25	SD	5	nm	25	TEM		20-30	nm
	18	Gomes_2017	Yes	PVP-AgNPs	erm:ERM00000147	chebi:CHEBI_82780	No	polyvinylpyrrolidone-coated silver nanoparticle	DNA damage		1194		1635		25	SD	5	nm	25	TEM		20-30	nm
	18	Gomes_2017	Yes	PVP-AgNPs	erm:ERM00000147	chebi:CHEBI_82780	No	polyvinylpyrrolidone-coated silver nanoparticle	DNA damage		1194		1669		25	SD	5	nm	25	TEM		20-30	nm
	18	Gomes_2017	Yes	PVP-AgNPs	erm:ERM00000147	chebi:CHEBI_82780	No	polyvinylpyrrolidone-coated silver nanoparticle	apoptotic stimuli		NA		55		25	SD	5	nm	25	TEM		20-30	nm
	18	Gomes_2017	Yes	PVP-AgNPs	erm:ERM00000147	chebi:CHEBI_82780	No	polyvinylpyrrolidone-coated silver nanoparticle	apoptotic stimuli		NA		1262		25	SD	5	nm	25	TEM		20-30	nm
	18	Gomes_2017	Yes	PVP-AgNPs	erm:ERM00000147	chebi:CHEBI_82780	No	polyvinylpyrrolidone-coated silver nanoparticle	apoptotic stimuli		NA		1513		25	SD	5	nm	25	TEM		20-30	nm
	18	Gomes_2017	Yes	PVP-AgNPs	erm:ERM00000147	chebi:CHEBI_82780	No	polyvinylpyrrolidone-coated silver nanoparticle	apoptotic stimuli		NA		1365		25	SD	5	nm	25	TEM		20-30	nm
	18	Gomes_2017	Yes	PVP-AgNPs	erm:ERM00000147	chebi:CHEBI_82780	No	polyvinylpyrrolidone-coated silver nanoparticle	apoptotic stimuli		NA		1817		25	SD	5	nm	25	TEM		20-30	nm
	18	Gomes_2017	Yes	PVP-AgNPs	erm:ERM00000147	chebi:CHEBI_82780	No	polyvinylpyrrolidone-coated silver nanoparticle	apoptotic stimuli		NA		1825		25	SD	5	nm	25	TEM		20-30	nm
	18	Gomes_2017	Yes	PVP-AgNPs	erm:ERM00000147	chebi:CHEBI_82780	No	polyvinylpyrrolidone-coated silver nanoparticle	apoptotic stimuli		NA		1864		25	SD	5	nm	25	TEM		20-30	nm
	18	Gomes_2017	Yes	PVP-AgNPs	erm:ERM00000147	chebi:CHEBI_82780	No	polyvinylpyrrolidone-coated silver nanoparticle	decreased inflammatory response		NA		152		25	SD	5	nm	25	TEM		20-30	nm
	18	Gomes_2017	Yes	PVP-AgNPs	erm:ERM00000147	chebi:CHEBI_82780	No	polyvinylpyrrolidone-coated silver nanoparticle	histone modifications		1502		1502		25	SD	5	nm	25	TEM		20-30	nm
	18	Gomes_2017	Yes	PVP-AgNPs	erm:ERM00000147	chebi:CHEBI_82780	No	polyvinylpyrrolidone-coated silver nanoparticle	histone modifications		1502		1503		25	SD	5	nm	25	TEM		20-30	nm
	18	Gomes_2017	Yes	Ag NM300K	erm:ERM00000148	enm:ENM_9000236	Yes	silver NM300K	ROS production		1753		1364		17	SD	8	nm	17	TEM		15	nm
	18	Gomes_2017	Yes	Ag NM300K	erm:ERM00000148	enm:ENM_9000236	Yes	silver NM300K	ROS production		1753		257		17	SD	8	nm	17	TEM		15	nm
	18	Gomes_2017	Yes	Ag NM300K	erm:ERM00000148	enm:ENM_9000236	Yes	silver NM300K	ROS production		1753		1115		17	SD	8	nm	17	TEM		15	nm
	18	Gomes_2017	Yes	Ag NM300K	erm:ERM00000148	enm:ENM_9000236	Yes	silver NM300K	ROS production		1753		249		17	SD	8	nm	17	TEM		15	nm
	18	Gomes_2017	Yes	Ag NM300K	erm:ERM00000148	enm:ENM_9000236	Yes	silver NM300K	ROS production		1753		1278		17	SD	8	nm	17	TEM		15	nm
	18	Gomes_2017	Yes	Ag NM300K	erm:ERM00000148	enm:ENM_9000236	Yes	silver NM300K	ROS production		1753		1753		17	SD	8	nm	17	TEM		15	nm
	18	Gomes_2017	Yes	Ag NM300K	erm:ERM00000148	enm:ENM_9000236	Yes	silver NM300K	ROS production		1753		1592		17	SD	8	nm	17	TEM		15	nm
	18	Gomes_2017	Yes	Ag NM300K	erm:ERM00000148	enm:ENM_9000236	Yes	silver NM300K	ROS production		1592		1364		17	SD	8	nm	17	TEM		15	nm
	18	Gomes_2017	Yes	Ag NM300K	erm:ERM00000148	enm:ENM_9000236	Yes	silver NM300K	ROS production		1592		257		17	SD	8	nm	17	TEM		15	nm
	18	Gomes_2017	Yes	Ag NM300K	erm:ERM00000148	enm:ENM_9000236	Yes	silver NM300K	ROS production		1592		1115		17	SD	8	nm	17	TEM		15	nm
	18	Gomes_2017	Yes	Ag NM300K	erm:ERM00000148	enm:ENM_9000236	Yes	silver NM300K	ROS production		1592		249		17	SD	8	nm	17	TEM		15	nm
	18	Gomes_2017	Yes	Ag NM300K	erm:ERM00000148	enm:ENM_9000236	Yes	silver NM300K	ROS production		1592		1278		17	SD	8	nm	17	TEM		15	nm
	18	Gomes_2017	Yes	Ag NM300K	erm:ERM00000148	enm:ENM_9000236	Yes	silver NM300K	ROS production		1592		1753		17	SD	8	nm	17	TEM		15	nm
	18	Gomes_2017	Yes	Ag NM300K	erm:ERM00000148	enm:ENM_9000236	Yes	silver NM300K	ROS production		1592		1592		17	SD	8	nm	17	TEM		15	nm
	18	Gomes_2017	Yes	Ag NM300K	erm:ERM00000148	enm:ENM_9000236	Yes	silver NM300K	ROS production		257		1364		17	SD	8	nm	17	TEM		15	nm
	18	Gomes_2017	Yes	Ag NM300K	erm:ERM00000148	enm:ENM_9000236	Yes	silver NM300K	ROS production		257		257		17	SD	8	nm	17	TEM		15	nm
	18	Gomes_2017	Yes	Ag NM300K	erm:ERM00000148	enm:ENM_9000236	Yes	silver NM300K	ROS production		257		1115		17	SD	8	nm	17	TEM		15	nm
	18	Gomes_2017	Yes	Ag NM300K	erm:ERM00000148	enm:ENM_9000236	Yes	silver NM300K	ROS production		257		249		17	SD	8	nm	17	TEM		15	nm
	18	Gomes_2017	Yes	Ag NM300K	erm:ERM00000148	enm:ENM_9000236	Yes	silver NM300K	ROS production		257		1278		17	SD	8	nm	17	TEM		15	nm
	18	Gomes_2017	Yes	Ag NM300K	erm:ERM00000148	enm:ENM_9000236	Yes	silver NM300K	ROS production		257		1753		17	SD	8	nm	17	TEM		15	nm
	18	Gomes_2017	Yes	Ag NM300K	erm:ERM00000148	enm:ENM_9000236	Yes	silver NM300K	ROS production		257		1592		17	SD	8	nm	17	TEM		15	nm
	18	Gomes_2017	Yes	Ag NM300K	erm:ERM00000148	enm:ENM_9000236	Yes	silver NM300K	DNA damage		1194		1461		17	SD	8	nm	17	TEM		15	nm
	18	Gomes_2017	Yes	Ag NM300K	erm:ERM00000148	enm:ENM_9000236	Yes	silver NM300K	DNA damage		1194		1551		17	SD	8	nm	17	TEM		15	nm
	18	Gomes_2017	Yes	Ag NM300K	erm:ERM00000148	enm:ENM_9000236	Yes	silver NM300K	DNA damage		1194		1194		17	SD	8	nm	17	TEM		15	nm
	18	Gomes_2017	Yes	Ag NM300K	erm:ERM00000148	enm:ENM_9000236	Yes	silver NM300K	DNA damage		1194		1766		17	SD	8	nm	17	TEM		15	nm
	18	Gomes_2017	Yes	Ag NM300K	erm:ERM00000148	enm:ENM_9000236	Yes	silver NM300K	DNA damage		1194		1635		17	SD	8	nm	17	TEM		15	nm
	18	Gomes_2017	Yes	Ag NM300K	erm:ERM00000148	enm:ENM_9000236	Yes	silver NM300K	DNA damage		1194		1669		17	SD	8	nm	17	TEM		15	nm
	18	Gomes_2017	Yes	Ag NM300K	erm:ERM00000148	enm:ENM_9000236	Yes	silver NM300K	apoptotic stimuli		NA		55		17	SD	8	nm	17	TEM		15	nm
	18	Gomes_2017	Yes	Ag NM300K	erm:ERM00000148	enm:ENM_9000236	Yes	silver NM300K	apoptotic stimuli		NA		1262		17	SD	8	nm	17	TEM		15	nm
	18	Gomes_2017	Yes	Ag NM300K	erm:ERM00000148	enm:ENM_9000236	Yes	silver NM300K	apoptotic stimuli		NA		1513		17	SD	8	nm	17	TEM		15	nm
	18	Gomes_2017	Yes	Ag NM300K	erm:ERM00000148	enm:ENM_9000236	Yes	silver NM300K	apoptotic stimuli		NA		1365		17	SD	8	nm	17	TEM		15	nm
	18	Gomes_2017	Yes	Ag NM300K	erm:ERM00000148	enm:ENM_9000236	Yes	silver NM300K	apoptotic stimuli		NA		1817		17	SD	8	nm	17	TEM		15	nm
	18	Gomes_2017	Yes	Ag NM300K	erm:ERM00000148	enm:ENM_9000236	Yes	silver NM300K	apoptotic stimuli		NA		1825		17	SD	8	nm	17	TEM		15	nm
	18	Gomes_2017	Yes	Ag NM300K	erm:ERM00000148	enm:ENM_9000236	Yes	silver NM300K	apoptotic stimuli		NA		1864		17	SD	8	nm	17	TEM		15	nm
	18	Gomes_2017	Yes	NC-AgNPs	erm:ERM00000146	npo:NPO_1892	No	silver nanoparticle	ROS production		1753		1364		26	SD	4	nm	26	TEM		20-30	nm
	18	Gomes_2017	Yes	NC-AgNPs	erm:ERM00000146	npo:NPO_1892	No	silver nanoparticle	ROS production		1753		257		26	SD	4	nm	26	TEM		20-30	nm
	18	Gomes_2017	Yes	NC-AgNPs	erm:ERM00000146	npo:NPO_1892	No	silver nanoparticle	ROS production		1753		1115		26	SD	4	nm	26	TEM		20-30	nm
	18	Gomes_2017	Yes	NC-AgNPs	erm:ERM00000146	npo:NPO_1892	No	silver nanoparticle	ROS production		1753		249		26	SD	4	nm	26	TEM		20-30	nm
	18	Gomes_2017	Yes	NC-AgNPs	erm:ERM00000146	npo:NPO_1892	No	silver nanoparticle	ROS production		1753		1278		26	SD	4	nm	26	TEM		20-30	nm
	18	Gomes_2017	Yes	NC-AgNPs	erm:ERM00000146	npo:NPO_1892	No	silver nanoparticle	ROS production		1753		1753		26	SD	4	nm	26	TEM		20-30	nm
	18	Gomes_2017	Yes	NC-AgNPs	erm:ERM00000146	npo:NPO_1892	No	silver nanoparticle	ROS production		1753		1592		26	SD	4	nm	26	TEM		20-30	nm
	18	Gomes_2017	Yes	NC-AgNPs	erm:ERM00000146	npo:NPO_1892	No	silver nanoparticle	ROS production		1592		1364		26	SD	4	nm	26	TEM		20-30	nm
	18	Gomes_2017	Yes	NC-AgNPs	erm:ERM00000146	npo:NPO_1892	No	silver nanoparticle	ROS production		1592		257		26	SD	4	nm	26	TEM		20-30	nm
	18	Gomes_2017	Yes	NC-AgNPs	erm:ERM00000146	npo:NPO_1892	No	silver nanoparticle	ROS production		1592		1115		26	SD	4	nm	26	TEM		20-30	nm
	18	Gomes_2017	Yes	NC-AgNPs	erm:ERM00000146	npo:NPO_1892	No	silver nanoparticle	ROS production		1592		249		26	SD	4	nm	26	TEM		20-30	nm
	18	Gomes_2017	Yes	NC-AgNPs	erm:ERM00000146	npo:NPO_1892	No	silver nanoparticle	ROS production		1592		1278		26	SD	4	nm	26	TEM		20-30	nm
	18	Gomes_2017	Yes	NC-AgNPs	erm:ERM00000146	npo:NPO_1892	No	silver nanoparticle	ROS production		1592		1753		26	SD	4	nm	26	TEM		20-30	nm
	18	Gomes_2017	Yes	NC-AgNPs	erm:ERM00000146	npo:NPO_1892	No	silver nanoparticle	ROS production		1592		1592		26	SD	4	nm	26	TEM		20-30	nm
	18	Gomes_2017	Yes	NC-AgNPs	erm:ERM00000146	npo:NPO_1892	No	silver nanoparticle	ROS production		257		1364		26	SD	4	nm	26	TEM		20-30	nm
	18	Gomes_2017	Yes	NC-AgNPs	erm:ERM00000146	npo:NPO_1892	No	silver nanoparticle	ROS production		257		257		26	SD	4	nm	26	TEM		20-30	nm
	18	Gomes_2017	Yes	NC-AgNPs	erm:ERM00000146	npo:NPO_1892	No	silver nanoparticle	ROS production		257		1115		26	SD	4	nm	26	TEM		20-30	nm
	18	Gomes_2017	Yes	NC-AgNPs	erm:ERM00000146	npo:NPO_1892	No	silver nanoparticle	ROS production		257		249		26	SD	4	nm	26	TEM		20-30	nm
	18	Gomes_2017	Yes	NC-AgNPs	erm:ERM00000146	npo:NPO_1892	No	silver nanoparticle	ROS production		257		1278		26	SD	4	nm	26	TEM		20-30	nm
	18	Gomes_2017	Yes	NC-AgNPs	erm:ERM00000146	npo:NPO_1892	No	silver nanoparticle	ROS production		257		1753		26	SD	4	nm	26	TEM		20-30	nm
	18	Gomes_2017	Yes	NC-AgNPs	erm:ERM00000146	npo:NPO_1892	No	silver nanoparticle	ROS production		257		1592		26	SD	4	nm	26	TEM		20-30	nm
	18	Gomes_2017	Yes	NC-AgNPs	erm:ERM00000146	npo:NPO_1892	No	silver nanoparticle	DNA damage		1194		1461		26	SD	4	nm	26	TEM		20-30	nm
	18	Gomes_2017	Yes	NC-AgNPs	erm:ERM00000146	npo:NPO_1892	No	silver nanoparticle	DNA damage		1194		1551		26	SD	4	nm	26	TEM		20-30	nm
	18	Gomes_2017	Yes	NC-AgNPs	erm:ERM00000146	npo:NPO_1892	No	silver nanoparticle	DNA damage		1194		1194		26	SD	4	nm	26	TEM		20-30	nm
	18	Gomes_2017	Yes	NC-AgNPs	erm:ERM00000146	npo:NPO_1892	No	silver nanoparticle	DNA damage		1194		1766		26	SD	4	nm	26	TEM		20-30	nm
	18	Gomes_2017	Yes	NC-AgNPs	erm:ERM00000146	npo:NPO_1892	No	silver nanoparticle	DNA damage		1194		1635		26	SD	4	nm	26	TEM		20-30	nm
	18	Gomes_2017	Yes	NC-AgNPs	erm:ERM00000146	npo:NPO_1892	No	silver nanoparticle	DNA damage		1194		1669		26	SD	4	nm	26	TEM		20-30	nm
	18	Gomes_2017	Yes	NC-AgNPs	erm:ERM00000146	npo:NPO_1892	No	silver nanoparticle	apoptotic stimuli		NA		55		26	SD	4	nm	26	TEM		20-30	nm
	18	Gomes_2017	Yes	NC-AgNPs	erm:ERM00000146	npo:NPO_1892	No	silver nanoparticle	apoptotic stimuli		NA		1262		26	SD	4	nm	26	TEM		20-30	nm
	18	Gomes_2017	Yes	NC-AgNPs	erm:ERM00000146	npo:NPO_1892	No	silver nanoparticle	apoptotic stimuli		NA		1513		26	SD	4	nm	26	TEM		20-30	nm
	18	Gomes_2017	Yes	NC-AgNPs	erm:ERM00000146	npo:NPO_1892	No	silver nanoparticle	apoptotic stimuli		NA		1365		26	SD	4	nm	26	TEM		20-30	nm
	18	Gomes_2017	Yes	NC-AgNPs	erm:ERM00000146	npo:NPO_1892	No	silver nanoparticle	apoptotic stimuli		NA		1817		26	SD	4	nm	26	TEM		20-30	nm
	18	Gomes_2017	Yes	NC-AgNPs	erm:ERM00000146	npo:NPO_1892	No	silver nanoparticle	apoptotic stimuli		NA		1825		26	SD	4	nm	26	TEM		20-30	nm
	18	Gomes_2017	Yes	NC-AgNPs	erm:ERM00000146	npo:NPO_1892	No	silver nanoparticle	apoptotic stimuli		NA		1864		26	SD	4	nm	26	TEM		20-30	nm
	18	Gomes_2017	Yes	NC-AgNPs	erm:ERM00000146	npo:NPO_1892	No	silver nanoparticle	decreased inflammatory response		NA		152		26	SD	4	nm	26	TEM		20-30	nm
	18	Gomes_2017	Yes	NC-AgNPs	erm:ERM00000146	npo:NPO_1892	No	silver nanoparticle	histone modifications		1502		1502		26	SD	4	nm	26	TEM		20-30	nm
	18	Gomes_2017	Yes	NC-AgNPs	erm:ERM00000146	npo:NPO_1892	No	silver nanoparticle	histone modifications		1502		1503		26	SD	4	nm	26	TEM		20-30	nm
	23	Bourdon_2013	Yes	Printex 90 carbonblack nanoparticles (CBNP)	erm:ERM00000158	enm:CHEBI_133602	Maybe	printex 90 carbon black nanoparticle	Pulmonary inflammation		NA		1438		14			nm	14	TEM	200 kV Tecnai T20 G2																2600			nm	2600		DLS		295–338			m2/g	316.5
	23	Bourdon_2013	Yes	Printex 90 carbonblack nanoparticles (CBNP)	erm:ERM00000158	enm:CHEBI_133602	Maybe	printex 90 carbon black nanoparticle	genotoxicity		1194		1461		14			nm	14	TEM	200 kV Tecnai T20 G2																2600			nm	2600		DLS		295–338			m2/g	316.5
	23	Bourdon_2013	Yes	Printex 90 carbonblack nanoparticles (CBNP)	erm:ERM00000158	enm:CHEBI_133602	Maybe	printex 90 carbon black nanoparticle	genotoxicity		1194		1551		14			nm	14	TEM	200 kV Tecnai T20 G2																2600			nm	2600		DLS		295–338			m2/g	316.5
	23	Bourdon_2013	Yes	Printex 90 carbonblack nanoparticles (CBNP)	erm:ERM00000158	enm:CHEBI_133602	Maybe	printex 90 carbon black nanoparticle	genotoxicity		1194		1194		14			nm	14	TEM	200 kV Tecnai T20 G2																2600			nm	2600		DLS		295–338			m2/g	316.5
	23	Bourdon_2013	Yes	Printex 90 carbonblack nanoparticles (CBNP)	erm:ERM00000158	enm:CHEBI_133602	Maybe	printex 90 carbon black nanoparticle	genotoxicity		1194		1766		14			nm	14	TEM	200 kV Tecnai T20 G2																2600			nm	2600		DLS		295–338			m2/g	316.5
	23	Bourdon_2013	Yes	Printex 90 carbonblack nanoparticles (CBNP)	erm:ERM00000158	enm:CHEBI_133602	Maybe	printex 90 carbon black nanoparticle	genotoxicity		1194		1635		14			nm	14	TEM	200 kV Tecnai T20 G2																2600			nm	2600		DLS		295–338			m2/g	316.5
	23	Bourdon_2013	Yes	Printex 90 carbonblack nanoparticles (CBNP)	erm:ERM00000158	enm:CHEBI_133602	Maybe	printex 90 carbon black nanoparticle	genotoxicity		1194		1669		14			nm	14	TEM	200 kV Tecnai T20 G2																2600			nm	2600		DLS		295–338			m2/g	316.5
	25	Shvedova_2016	Yes	multi-walled carbon nanotubes (MWCNT)	erm:ERM00000160	npo:NPO_354	No	multi-walled carbon nanotubes aerosol	cell cycle regulation/progression/control		NA		854	external diameter	44423			nm		TEM	JEOL2100F TEM																								300-320			m2/g	310
	25	Shvedova_2016	Yes	multi-walled carbon nanotubes (MWCNT)	erm:ERM00000160	npo:NPO_354	No	multi-walled carbon nanotubes aerosol	cell cycle regulation/progression/control		NA		1555	external diameter	44423			nm		TEM	JEOL2100F TEM																								300-320			m2/g	310
	25	Shvedova_2016	Yes	multi-walled carbon nanotubes (MWCNT)	erm:ERM00000160	npo:NPO_354	No	multi-walled carbon nanotubes aerosol	cell cycle regulation/progression/control		NA		870	external diameter	44423			nm		TEM	JEOL2100F TEM																								300-320			m2/g	310
	25	Shvedova_2016	Yes	multi-walled carbon nanotubes (MWCNT)	erm:ERM00000160	npo:NPO_354	No	multi-walled carbon nanotubes aerosol	cell cycle regulation/progression/control		NA		269	external diameter	44423			nm		TEM	JEOL2100F TEM																								300-320			m2/g	310
	25	Shvedova_2016	Yes	multi-walled carbon nanotubes (MWCNT)	erm:ERM00000160	npo:NPO_354	No	multi-walled carbon nanotubes aerosol	apoptosis		NA		55	external diameter	44423			nm		TEM	JEOL2100F TEM																								300-320			m2/g	310
	25	Shvedova_2016	Yes	multi-walled carbon nanotubes (MWCNT)	erm:ERM00000160	npo:NPO_354	No	multi-walled carbon nanotubes aerosol	apoptosis		NA		1262	external diameter	44423			nm		TEM	JEOL2100F TEM																								300-320			m2/g	310
	25	Shvedova_2016	Yes	multi-walled carbon nanotubes (MWCNT)	erm:ERM00000160	npo:NPO_354	No	multi-walled carbon nanotubes aerosol	apoptosis		NA		1513	external diameter	44423			nm		TEM	JEOL2100F TEM																								300-320			m2/g	310
	25	Shvedova_2016	Yes	multi-walled carbon nanotubes (MWCNT)	erm:ERM00000160	npo:NPO_354	No	multi-walled carbon nanotubes aerosol	apoptosis		NA		1365	external diameter	44423			nm		TEM	JEOL2100F TEM																								300-320			m2/g	310
	25	Shvedova_2016	Yes	multi-walled carbon nanotubes (MWCNT)	erm:ERM00000160	npo:NPO_354	No	multi-walled carbon nanotubes aerosol	apoptosis		NA		1817	external diameter	44423			nm		TEM	JEOL2100F TEM																								300-320			m2/g	310
	25	Shvedova_2016	Yes	multi-walled carbon nanotubes (MWCNT)	erm:ERM00000160	npo:NPO_354	No	multi-walled carbon nanotubes aerosol	apoptosis		NA		1825	external diameter	44423			nm		TEM	JEOL2100F TEM																								300-320			m2/g	310
	25	Shvedova_2016	Yes	multi-walled carbon nanotubes (MWCNT)	erm:ERM00000160	npo:NPO_354	No	multi-walled carbon nanotubes aerosol	apoptosis		NA		1864	external diameter	44423			nm		TEM	JEOL2100F TEM																								300-320			m2/g	310
	25	Shvedova_2016	Yes	multi-walled carbon nanotubes (MWCNT)	erm:ERM00000160	npo:NPO_354	No	multi-walled carbon nanotubes aerosol	proliferation		NA		854	external diameter	44423			nm		TEM	JEOL2100F TEM																								300-320			m2/g	310
	25	Shvedova_2016	Yes	multi-walled carbon nanotubes (MWCNT)	erm:ERM00000160	npo:NPO_354	No	multi-walled carbon nanotubes aerosol	proliferation		NA		1555	external diameter	44423			nm		TEM	JEOL2100F TEM																								300-320			m2/g	310
	25	Shvedova_2016	Yes	multi-walled carbon nanotubes (MWCNT)	erm:ERM00000160	npo:NPO_354	No	multi-walled carbon nanotubes aerosol	proliferation		NA		870	external diameter	44423			nm		TEM	JEOL2100F TEM																								300-320			m2/g	310
	25	Shvedova_2016	Yes	multi-walled carbon nanotubes (MWCNT)	erm:ERM00000160	npo:NPO_354	No	multi-walled carbon nanotubes aerosol	proliferation		NA		269	external diameter	44423			nm		TEM	JEOL2100F TEM																								300-320			m2/g	310
	25	Shvedova_2016	Yes	multi-walled carbon nanotubes (MWCNT)	erm:ERM00000160	npo:NPO_354	No	multi-walled carbon nanotubes aerosol	pulmonary and cardiac effects		NA		NA	external diameter	44423			nm		TEM	JEOL2100F TEM																								300-320			m2/g	310
	25	Shvedova_2016	Yes	multi-walled carbon nanotubes (MWCNT)	erm:ERM00000160	npo:NPO_354	No	multi-walled carbon nanotubes aerosol	carcinogenicity		NA		885	external diameter	44423			nm		TEM	JEOL2100F TEM																								300-320			m2/g	310
	25	Shvedova_2016	Yes	multi-walled carbon nanotubes (MWCNT)	erm:ERM00000160	npo:NPO_354	No	multi-walled carbon nanotubes aerosol	carcinogenicity		NA		1556	external diameter	44423			nm		TEM	JEOL2100F TEM																								300-320			m2/g	310
	25	Shvedova_2016	Yes	multi-walled carbon nanotubes (MWCNT)	erm:ERM00000160	npo:NPO_354	No	multi-walled carbon nanotubes aerosol	carcinogenicity		NA		1395	external diameter	44423			nm		TEM	JEOL2100F TEM																								300-320			m2/g	310
	25	Shvedova_2016	Yes	multi-walled carbon nanotubes (MWCNT)	erm:ERM00000160	npo:NPO_354	No	multi-walled carbon nanotubes aerosol	carcinogenicity		NA		1670	external diameter	44423			nm		TEM	JEOL2100F TEM																								300-320			m2/g	310
	25	Shvedova_2016	Yes	multi-walled carbon nanotubes (MWCNT)	erm:ERM00000160	npo:NPO_354	No	multi-walled carbon nanotubes aerosol	carcinogenicity		NA		1193	external diameter	44423			nm		TEM	JEOL2100F TEM																								300-320			m2/g	310
	25	Shvedova_2016	Yes	multi-walled carbon nanotubes (MWCNT)	erm:ERM00000160	npo:NPO_354	No	multi-walled carbon nanotubes aerosol	carcinogenicity		NA		1839	external diameter	44423			nm		TEM	JEOL2100F TEM																								300-320			m2/g	310
	25	Shvedova_2016	Yes	multi-walled carbon nanotubes (MWCNT)	erm:ERM00000160	npo:NPO_354	No	multi-walled carbon nanotubes aerosol	carcinogenicity		NA		1651	external diameter	44423			nm		TEM	JEOL2100F TEM																								300-320			m2/g	310
	25	Shvedova_2016	Yes	multi-walled carbon nanotubes (MWCNT)	erm:ERM00000160	npo:NPO_354	No	multi-walled carbon nanotubes aerosol	cell cycle regulation/progression/control		NA		854	internal diameter	44412			nm		TEM	JEOL2100F TEM																								300-320			m2/g	310
	25	Shvedova_2016	Yes	multi-walled carbon nanotubes (MWCNT)	erm:ERM00000160	npo:NPO_354	No	multi-walled carbon nanotubes aerosol	cell cycle regulation/progression/control		NA		1555	internal diameter	44412			nm		TEM	JEOL2100F TEM																								300-320			m2/g	310
	25	Shvedova_2016	Yes	multi-walled carbon nanotubes (MWCNT)	erm:ERM00000160	npo:NPO_354	No	multi-walled carbon nanotubes aerosol	cell cycle regulation/progression/control		NA		870	internal diameter	44412			nm		TEM	JEOL2100F TEM																								300-320			m2/g	310
	25	Shvedova_2016	Yes	multi-walled carbon nanotubes (MWCNT)	erm:ERM00000160	npo:NPO_354	No	multi-walled carbon nanotubes aerosol	cell cycle regulation/progression/control		NA		269	internal diameter	44412			nm		TEM	JEOL2100F TEM																								300-320			m2/g	310
	25	Shvedova_2016	Yes	multi-walled carbon nanotubes (MWCNT)	erm:ERM00000160	npo:NPO_354	No	multi-walled carbon nanotubes aerosol	apoptosis		NA		55	internal diameter	44412			nm		TEM	JEOL2100F TEM																								300-320			m2/g	310
	25	Shvedova_2016	Yes	multi-walled carbon nanotubes (MWCNT)	erm:ERM00000160	npo:NPO_354	No	multi-walled carbon nanotubes aerosol	apoptosis		NA		1262	internal diameter	44412			nm		TEM	JEOL2100F TEM																								300-320			m2/g	310
	25	Shvedova_2016	Yes	multi-walled carbon nanotubes (MWCNT)	erm:ERM00000160	npo:NPO_354	No	multi-walled carbon nanotubes aerosol	apoptosis		NA		1513	internal diameter	44412			nm		TEM	JEOL2100F TEM																								300-320			m2/g	310
	25	Shvedova_2016	Yes	multi-walled carbon nanotubes (MWCNT)	erm:ERM00000160	npo:NPO_354	No	multi-walled carbon nanotubes aerosol	apoptosis		NA		1365	internal diameter	44412			nm		TEM	JEOL2100F TEM																								300-320			m2/g	310
	25	Shvedova_2016	Yes	multi-walled carbon nanotubes (MWCNT)	erm:ERM00000160	npo:NPO_354	No	multi-walled carbon nanotubes aerosol	apoptosis		NA		1817	internal diameter	44412			nm		TEM	JEOL2100F TEM																								300-320			m2/g	310
	25	Shvedova_2016	Yes	multi-walled carbon nanotubes (MWCNT)	erm:ERM00000160	npo:NPO_354	No	multi-walled carbon nanotubes aerosol	apoptosis		NA		1825	internal diameter	44412			nm		TEM	JEOL2100F TEM																								300-320			m2/g	310
	25	Shvedova_2016	Yes	multi-walled carbon nanotubes (MWCNT)	erm:ERM00000160	npo:NPO_354	No	multi-walled carbon nanotubes aerosol	apoptosis		NA		1864	internal diameter	44412			nm		TEM	JEOL2100F TEM																								300-320			m2/g	310
	25	Shvedova_2016	Yes	multi-walled carbon nanotubes (MWCNT)	erm:ERM00000160	npo:NPO_354	No	multi-walled carbon nanotubes aerosol	proliferation		NA		854	internal diameter	44412			nm		TEM	JEOL2100F TEM																								300-320			m2/g	310
	25	Shvedova_2016	Yes	multi-walled carbon nanotubes (MWCNT)	erm:ERM00000160	npo:NPO_354	No	multi-walled carbon nanotubes aerosol	proliferation		NA		1555	internal diameter	44412			nm		TEM	JEOL2100F TEM																								300-320			m2/g	310
	25	Shvedova_2016	Yes	multi-walled carbon nanotubes (MWCNT)	erm:ERM00000160	npo:NPO_354	No	multi-walled carbon nanotubes aerosol	proliferation		NA		870	internal diameter	44412			nm		TEM	JEOL2100F TEM																								300-320			m2/g	310
	25	Shvedova_2016	Yes	multi-walled carbon nanotubes (MWCNT)	erm:ERM00000160	npo:NPO_354	No	multi-walled carbon nanotubes aerosol	proliferation		NA		269	internal diameter	44412			nm		TEM	JEOL2100F TEM																								300-320			m2/g	310
	25	Shvedova_2016	Yes	multi-walled carbon nanotubes (MWCNT)	erm:ERM00000160	npo:NPO_354	No	multi-walled carbon nanotubes aerosol	pulmonary and cardiac effects		NA		NA	internal diameter	44412			nm		TEM	JEOL2100F TEM																								300-320			m2/g	310
	25	Shvedova_2016	Yes	multi-walled carbon nanotubes (MWCNT)	erm:ERM00000160	npo:NPO_354	No	multi-walled carbon nanotubes aerosol	carcinogenicity		NA		885	internal diameter	44412			nm		TEM	JEOL2100F TEM																								300-320			m2/g	310
	25	Shvedova_2016	Yes	multi-walled carbon nanotubes (MWCNT)	erm:ERM00000160	npo:NPO_354	No	multi-walled carbon nanotubes aerosol	carcinogenicity		NA		1556	internal diameter	44412			nm		TEM	JEOL2100F TEM																								300-320			m2/g	310
	25	Shvedova_2016	Yes	multi-walled carbon nanotubes (MWCNT)	erm:ERM00000160	npo:NPO_354	No	multi-walled carbon nanotubes aerosol	carcinogenicity		NA		1395	internal diameter	44412			nm		TEM	JEOL2100F TEM																								300-320			m2/g	310
	25	Shvedova_2016	Yes	multi-walled carbon nanotubes (MWCNT)	erm:ERM00000160	npo:NPO_354	No	multi-walled carbon nanotubes aerosol	carcinogenicity		NA		1670	internal diameter	44412			nm		TEM	JEOL2100F TEM																								300-320			m2/g	310
	25	Shvedova_2016	Yes	multi-walled carbon nanotubes (MWCNT)	erm:ERM00000160	npo:NPO_354	No	multi-walled carbon nanotubes aerosol	carcinogenicity		NA		1193	internal diameter	44412			nm		TEM	JEOL2100F TEM																								300-320			m2/g	310
	25	Shvedova_2016	Yes	multi-walled carbon nanotubes (MWCNT)	erm:ERM00000160	npo:NPO_354	No	multi-walled carbon nanotubes aerosol	carcinogenicity		NA		1839	internal diameter	44412			nm		TEM	JEOL2100F TEM																								300-320			m2/g	310
	25	Shvedova_2016	Yes	multi-walled carbon nanotubes (MWCNT)	erm:ERM00000160	npo:NPO_354	No	multi-walled carbon nanotubes aerosol	carcinogenicity		NA		1651	internal diameter	44412			nm		TEM	JEOL2100F TEM																								300-320			m2/g	310
	25	Shvedova_2016	Yes	multi-walled carbon nanotubes (MWCNT)	erm:ERM00000160	npo:NPO_354	No	multi-walled carbon nanotubes aerosol	cell cycle regulation/progression/control		NA		854	length	≥2			μm	2000	TEM	JEOL2100F TEM																								300-320			m2/g	310
	25	Shvedova_2016	Yes	multi-walled carbon nanotubes (MWCNT)	erm:ERM00000160	npo:NPO_354	No	multi-walled carbon nanotubes aerosol	cell cycle regulation/progression/control		NA		1555	length	≥2			μm	2000	TEM	JEOL2100F TEM																								300-320			m2/g	310
	25	Shvedova_2016	Yes	multi-walled carbon nanotubes (MWCNT)	erm:ERM00000160	npo:NPO_354	No	multi-walled carbon nanotubes aerosol	cell cycle regulation/progression/control		NA		870	length	≥2			μm	2000	TEM	JEOL2100F TEM																								300-320			m2/g	310
	25	Shvedova_2016	Yes	multi-walled carbon nanotubes (MWCNT)	erm:ERM00000160	npo:NPO_354	No	multi-walled carbon nanotubes aerosol	cell cycle regulation/progression/control		NA		269	length	≥2			μm	2000	TEM	JEOL2100F TEM																								300-320			m2/g	310
	25	Shvedova_2016	Yes	multi-walled carbon nanotubes (MWCNT)	erm:ERM00000160	npo:NPO_354	No	multi-walled carbon nanotubes aerosol	apoptosis		NA		55	length	≥2			μm	2000	TEM	JEOL2100F TEM																								300-320			m2/g	310
	25	Shvedova_2016	Yes	multi-walled carbon nanotubes (MWCNT)	erm:ERM00000160	npo:NPO_354	No	multi-walled carbon nanotubes aerosol	apoptosis		NA		1262	length	≥2			μm	2000	TEM	JEOL2100F TEM																								300-320			m2/g	310
	25	Shvedova_2016	Yes	multi-walled carbon nanotubes (MWCNT)	erm:ERM00000160	npo:NPO_354	No	multi-walled carbon nanotubes aerosol	apoptosis		NA		1513	length	≥2			μm	2000	TEM	JEOL2100F TEM																								300-320			m2/g	310
	25	Shvedova_2016	Yes	multi-walled carbon nanotubes (MWCNT)	erm:ERM00000160	npo:NPO_354	No	multi-walled carbon nanotubes aerosol	apoptosis		NA		1365	length	≥2			μm	2000	TEM	JEOL2100F TEM																								300-320			m2/g	310
	25	Shvedova_2016	Yes	multi-walled carbon nanotubes (MWCNT)	erm:ERM00000160	npo:NPO_354	No	multi-walled carbon nanotubes aerosol	apoptosis		NA		1817	length	≥2			μm	2000	TEM	JEOL2100F TEM																								300-320			m2/g	310
	25	Shvedova_2016	Yes	multi-walled carbon nanotubes (MWCNT)	erm:ERM00000160	npo:NPO_354	No	multi-walled carbon nanotubes aerosol	apoptosis		NA		1825	length	≥2			μm	2000	TEM	JEOL2100F TEM																								300-320			m2/g	310
	25	Shvedova_2016	Yes	multi-walled carbon nanotubes (MWCNT)	erm:ERM00000160	npo:NPO_354	No	multi-walled carbon nanotubes aerosol	apoptosis		NA		1864	length	≥2			μm	2000	TEM	JEOL2100F TEM																								300-320			m2/g	310
	25	Shvedova_2016	Yes	multi-walled carbon nanotubes (MWCNT)	erm:ERM00000160	npo:NPO_354	No	multi-walled carbon nanotubes aerosol	proliferation		NA		854	length	≥2			μm	2000	TEM	JEOL2100F TEM																								300-320			m2/g	310
	25	Shvedova_2016	Yes	multi-walled carbon nanotubes (MWCNT)	erm:ERM00000160	npo:NPO_354	No	multi-walled carbon nanotubes aerosol	proliferation		NA		1555	length	≥2			μm	2000	TEM	JEOL2100F TEM																								300-320			m2/g	310
	25	Shvedova_2016	Yes	multi-walled carbon nanotubes (MWCNT)	erm:ERM00000160	npo:NPO_354	No	multi-walled carbon nanotubes aerosol	proliferation		NA		870	length	≥2			μm	2000	TEM	JEOL2100F TEM																								300-320			m2/g	310
	25	Shvedova_2016	Yes	multi-walled carbon nanotubes (MWCNT)	erm:ERM00000160	npo:NPO_354	No	multi-walled carbon nanotubes aerosol	proliferation		NA		269	length	≥2			μm	2000	TEM	JEOL2100F TEM																								300-320			m2/g	310
	25	Shvedova_2016	Yes	multi-walled carbon nanotubes (MWCNT)	erm:ERM00000160	npo:NPO_354	No	multi-walled carbon nanotubes aerosol	pulmonary and cardiac effects		NA		NA	length	≥2			μm	2000	TEM	JEOL2100F TEM																								300-320			m2/g	310
	25	Shvedova_2016	Yes	multi-walled carbon nanotubes (MWCNT)	erm:ERM00000160	npo:NPO_354	No	multi-walled carbon nanotubes aerosol	carcinogenicity		NA		885	length	≥2			μm	2000	TEM	JEOL2100F TEM																								300-320			m2/g	310
	25	Shvedova_2016	Yes	multi-walled carbon nanotubes (MWCNT)	erm:ERM00000160	npo:NPO_354	No	multi-walled carbon nanotubes aerosol	carcinogenicity		NA		1556	length	≥2			μm	2000	TEM	JEOL2100F TEM																								300-320			m2/g	310
	25	Shvedova_2016	Yes	multi-walled carbon nanotubes (MWCNT)	erm:ERM00000160	npo:NPO_354	No	multi-walled carbon nanotubes aerosol	carcinogenicity		NA		1395	length	≥2			μm	2000	TEM	JEOL2100F TEM																								300-320			m2/g	310
	25	Shvedova_2016	Yes	multi-walled carbon nanotubes (MWCNT)	erm:ERM00000160	npo:NPO_354	No	multi-walled carbon nanotubes aerosol	carcinogenicity		NA		1670	length	≥2			μm	2000	TEM	JEOL2100F TEM																								300-320			m2/g	310
	25	Shvedova_2016	Yes	multi-walled carbon nanotubes (MWCNT)	erm:ERM00000160	npo:NPO_354	No	multi-walled carbon nanotubes aerosol	carcinogenicity		NA		1193	length	≥2			μm	2000	TEM	JEOL2100F TEM																								300-320			m2/g	310
	25	Shvedova_2016	Yes	multi-walled carbon nanotubes (MWCNT)	erm:ERM00000160	npo:NPO_354	No	multi-walled carbon nanotubes aerosol	carcinogenicity		NA		1839	length	≥2			μm	2000	TEM	JEOL2100F TEM																								300-320			m2/g	310
	25	Shvedova_2016	Yes	multi-walled carbon nanotubes (MWCNT)	erm:ERM00000160	npo:NPO_354	No	multi-walled carbon nanotubes aerosol	carcinogenicity		NA		1651	length	≥2			μm	2000	TEM	JEOL2100F TEM																								300-320			m2/g	310
	30	Lei_2015	Yes	CuMPs	erm:ERM00000194	chebi:CHEBI_23377	Yes	copper macroparticle	No effect		NA		NA									17	μm																						0.25	SD	0.03	m2/g	0.25
	30	Lei_2015	Yes	CuNPs	erm:ERM00000193	enm:ENM_9000016	No	copper nanoparticle	ROS (increases in the levels of malondialdehyde (MDA))		1753		1364									25	nm																						6.93	SD	0.03	m2/g	6.93
	30	Lei_2015	Yes	CuNPs	erm:ERM00000193	enm:ENM_9000016	No	copper nanoparticle	ROS (increases in the levels of malondialdehyde (MDA))		1753		257									25	nm																						6.93	SD	0.03	m2/g	6.93
	30	Lei_2015	Yes	CuNPs	erm:ERM00000193	enm:ENM_9000016	No	copper nanoparticle	ROS (increases in the levels of malondialdehyde (MDA))		1753		1115									25	nm																						6.93	SD	0.03	m2/g	6.93
	30	Lei_2015	Yes	CuNPs	erm:ERM00000193	enm:ENM_9000016	No	copper nanoparticle	ROS (increases in the levels of malondialdehyde (MDA))		1753		249									25	nm																						6.93	SD	0.03	m2/g	6.93
	30	Lei_2015	Yes	CuNPs	erm:ERM00000193	enm:ENM_9000016	No	copper nanoparticle	ROS (increases in the levels of malondialdehyde (MDA))		1753		1278									25	nm																						6.93	SD	0.03	m2/g	6.93
	30	Lei_2015	Yes	CuNPs	erm:ERM00000193	enm:ENM_9000016	No	copper nanoparticle	ROS (increases in the levels of malondialdehyde (MDA))		1753		1753									25	nm																						6.93	SD	0.03	m2/g	6.93
	30	Lei_2015	Yes	CuNPs	erm:ERM00000193	enm:ENM_9000016	No	copper nanoparticle	ROS (increases in the levels of malondialdehyde (MDA))		1753		1592									25	nm																						6.93	SD	0.03	m2/g	6.93
	30	Lei_2015	Yes	CuNPs	erm:ERM00000193	enm:ENM_9000016	No	copper nanoparticle	ROS (increases in the levels of malondialdehyde (MDA))		1592		1364									25	nm																						6.93	SD	0.03	m2/g	6.93
	30	Lei_2015	Yes	CuNPs	erm:ERM00000193	enm:ENM_9000016	No	copper nanoparticle	ROS (increases in the levels of malondialdehyde (MDA))		1592		257									25	nm																						6.93	SD	0.03	m2/g	6.93
	30	Lei_2015	Yes	CuNPs	erm:ERM00000193	enm:ENM_9000016	No	copper nanoparticle	ROS (increases in the levels of malondialdehyde (MDA))		1592		1115									25	nm																						6.93	SD	0.03	m2/g	6.93
	30	Lei_2015	Yes	CuNPs	erm:ERM00000193	enm:ENM_9000016	No	copper nanoparticle	ROS (increases in the levels of malondialdehyde (MDA))		1592		249									25	nm																						6.93	SD	0.03	m2/g	6.93
	30	Lei_2015	Yes	CuNPs	erm:ERM00000193	enm:ENM_9000016	No	copper nanoparticle	ROS (increases in the levels of malondialdehyde (MDA))		1592		1278									25	nm																						6.93	SD	0.03	m2/g	6.93
	30	Lei_2015	Yes	CuNPs	erm:ERM00000193	enm:ENM_9000016	No	copper nanoparticle	ROS (increases in the levels of malondialdehyde (MDA))		1592		1753									25	nm																						6.93	SD	0.03	m2/g	6.93
	30	Lei_2015	Yes	CuNPs	erm:ERM00000193	enm:ENM_9000016	No	copper nanoparticle	ROS (increases in the levels of malondialdehyde (MDA))		1592		1592									25	nm																						6.93	SD	0.03	m2/g	6.93
	30	Lei_2015	Yes	CuNPs	erm:ERM00000193	enm:ENM_9000016	No	copper nanoparticle	ROS (increases in the levels of malondialdehyde (MDA))		257		1364									25	nm																						6.93	SD	0.03	m2/g	6.93
	30	Lei_2015	Yes	CuNPs	erm:ERM00000193	enm:ENM_9000016	No	copper nanoparticle	ROS (increases in the levels of malondialdehyde (MDA))		257		257									25	nm																						6.93	SD	0.03	m2/g	6.93
	30	Lei_2015	Yes	CuNPs	erm:ERM00000193	enm:ENM_9000016	No	copper nanoparticle	ROS (increases in the levels of malondialdehyde (MDA))		257		1115									25	nm																						6.93	SD	0.03	m2/g	6.93
	30	Lei_2015	Yes	CuNPs	erm:ERM00000193	enm:ENM_9000016	No	copper nanoparticle	ROS (increases in the levels of malondialdehyde (MDA))		257		249									25	nm																						6.93	SD	0.03	m2/g	6.93
	30	Lei_2015	Yes	CuNPs	erm:ERM00000193	enm:ENM_9000016	No	copper nanoparticle	ROS (increases in the levels of malondialdehyde (MDA))		257		1278									25	nm																						6.93	SD	0.03	m2/g	6.93
	30	Lei_2015	Yes	CuNPs	erm:ERM00000193	enm:ENM_9000016	No	copper nanoparticle	ROS (increases in the levels of malondialdehyde (MDA))		257		1753									25	nm																						6.93	SD	0.03	m2/g	6.93
	30	Lei_2015	Yes	CuNPs	erm:ERM00000193	enm:ENM_9000016	No	copper nanoparticle	ROS (increases in the levels of malondialdehyde (MDA))		257		1592									25	nm																						6.93	SD	0.03	m2/g	6.93
	30	Lei_2015	Yes	CuNPs	erm:ERM00000193	enm:ENM_9000016	No	copper nanoparticle	mitochondrial dysfunction		177		177									25	nm																						6.93	SD	0.03	m2/g	6.93
	31	Hao_2017	Yes	ZnO	erm:ERM00000195	npo:NPO_1542	No	zinc oxide nanoparticle	ROS production through endoplasmic reticulum stress		1753		1364		30			nm	30																										50			m2/g	50
	31	Hao_2017	Yes	ZnO	erm:ERM00000195	npo:NPO_1542	No	zinc oxide nanoparticle	ROS production through endoplasmic reticulum stress		1753		257		30			nm	30																										50			m2/g	50
	31	Hao_2017	Yes	ZnO	erm:ERM00000195	npo:NPO_1542	No	zinc oxide nanoparticle	ROS production through endoplasmic reticulum stress		1753		1115		30			nm	30																										50			m2/g	50
	31	Hao_2017	Yes	ZnO	erm:ERM00000195	npo:NPO_1542	No	zinc oxide nanoparticle	ROS production through endoplasmic reticulum stress		1753		249		30			nm	30																										50			m2/g	50
	31	Hao_2017	Yes	ZnO	erm:ERM00000195	npo:NPO_1542	No	zinc oxide nanoparticle	ROS production through endoplasmic reticulum stress		1753		1278		30			nm	30																										50			m2/g	50
	31	Hao_2017	Yes	ZnO	erm:ERM00000195	npo:NPO_1542	No	zinc oxide nanoparticle	ROS production through endoplasmic reticulum stress		1753		1753		30			nm	30																										50			m2/g	50
	31	Hao_2017	Yes	ZnO	erm:ERM00000195	npo:NPO_1542	No	zinc oxide nanoparticle	ROS production through endoplasmic reticulum stress		1753		1592		30			nm	30																										50			m2/g	50
	31	Hao_2017	Yes	ZnO	erm:ERM00000195	npo:NPO_1542	No	zinc oxide nanoparticle	ROS production through endoplasmic reticulum stress		1592		1364		30			nm	30																										50			m2/g	50
	31	Hao_2017	Yes	ZnO	erm:ERM00000195	npo:NPO_1542	No	zinc oxide nanoparticle	ROS production through endoplasmic reticulum stress		1592		257		30			nm	30																										50			m2/g	50
	31	Hao_2017	Yes	ZnO	erm:ERM00000195	npo:NPO_1542	No	zinc oxide nanoparticle	ROS production through endoplasmic reticulum stress		1592		1115		30			nm	30																										50			m2/g	50
	31	Hao_2017	Yes	ZnO	erm:ERM00000195	npo:NPO_1542	No	zinc oxide nanoparticle	ROS production through endoplasmic reticulum stress		1592		249		30			nm	30																										50			m2/g	50
	31	Hao_2017	Yes	ZnO	erm:ERM00000195	npo:NPO_1542	No	zinc oxide nanoparticle	ROS production through endoplasmic reticulum stress		1592		1278		30			nm	30																										50			m2/g	50
	31	Hao_2017	Yes	ZnO	erm:ERM00000195	npo:NPO_1542	No	zinc oxide nanoparticle	ROS production through endoplasmic reticulum stress		1592		1753		30			nm	30																										50			m2/g	50
	31	Hao_2017	Yes	ZnO	erm:ERM00000195	npo:NPO_1542	No	zinc oxide nanoparticle	ROS production through endoplasmic reticulum stress		1592		1592		30			nm	30																										50			m2/g	50
	31	Hao_2017	Yes	ZnO	erm:ERM00000195	npo:NPO_1542	No	zinc oxide nanoparticle	ROS production through endoplasmic reticulum stress		257		1364		30			nm	30																										50			m2/g	50
	31	Hao_2017	Yes	ZnO	erm:ERM00000195	npo:NPO_1542	No	zinc oxide nanoparticle	ROS production through endoplasmic reticulum stress		257		257		30			nm	30																										50			m2/g	50
	31	Hao_2017	Yes	ZnO	erm:ERM00000195	npo:NPO_1542	No	zinc oxide nanoparticle	ROS production through endoplasmic reticulum stress		257		1115		30			nm	30																										50			m2/g	50
	31	Hao_2017	Yes	ZnO	erm:ERM00000195	npo:NPO_1542	No	zinc oxide nanoparticle	ROS production through endoplasmic reticulum stress		257		249		30			nm	30																										50			m2/g	50
	31	Hao_2017	Yes	ZnO	erm:ERM00000195	npo:NPO_1542	No	zinc oxide nanoparticle	ROS production through endoplasmic reticulum stress		257		1278		30			nm	30																										50			m2/g	50
	31	Hao_2017	Yes	ZnO	erm:ERM00000195	npo:NPO_1542	No	zinc oxide nanoparticle	ROS production through endoplasmic reticulum stress		257		1753		30			nm	30																										50			m2/g	50
	31	Hao_2017	Yes	ZnO	erm:ERM00000195	npo:NPO_1542	No	zinc oxide nanoparticle	ROS production through endoplasmic reticulum stress		257		1592		30			nm	30																										50			m2/g	50
	32	Zhang_2018b	Yes	AgNP-cube	erm:ERM00000324	chebi:CHEBI_82780	Yes	silver cube nanoparticle	activation of Nrf2 singling pathway and increased catalase activity		478		478		97.08	SD	15.94	nm	97.08	TEM	Hitachi H-7500																161.08	SD	0.81	nm	161.08	water
	32	Zhang_2018b	Yes	AgNP-cube	erm:ERM00000324	chebi:CHEBI_82780	Yes	silver cube nanoparticle	increased the number and length of protrusions		NA		NA		97.08	SD	15.94	nm	97.08	TEM	Hitachi H-7500																161.08	SD	0.81	nm	161.08	water
	32	Zhang_2018b	Yes	AgNP-cube	erm:ERM00000324	chebi:CHEBI_82780	Yes	silver cube nanoparticle	activation of Nrf2 singling pathway and increased catalase activity		478		478		97.08	SD	15.94	nm	97.08	TEM	Hitachi H-7500																162.13	SD	0.82	nm	162.13	DMEM with 10% FBS
	32	Zhang_2018b	Yes	AgNP-cube	erm:ERM00000324	chebi:CHEBI_82780	Yes	silver cube nanoparticle	increased the number and length of protrusions		NA		NA		97.08	SD	15.94	nm	97.08	TEM	Hitachi H-7500																162.13	SD	0.82	nm	162.13	DMEM with 10% FBS
	32	Zhang_2018b	Yes	AgNP-cube	erm:ERM00000324	chebi:CHEBI_82780	Yes	silver cube nanoparticle	activation of Nrf2 singling pathway and increased catalase activity		478		478		97.08	SD	15.94	nm	97.08	TEM	Hitachi H-7500																165.93	SD	0.54	nm	165.93	1640 with 10% FBS
	32	Zhang_2018b	Yes	AgNP-cube	erm:ERM00000324	chebi:CHEBI_82780	Yes	silver cube nanoparticle	increased the number and length of protrusions		NA		NA		97.08	SD	15.94	nm	97.08	TEM	Hitachi H-7500																165.93	SD	0.54	nm	165.93	1640 with 10% FBS
	32	Zhang_2018b	Yes	AgNP-plate	erm:ERM00000323	chebi:CHEBI_82780	Yes	silver plate nanoparticle	activation of Nrf2 singling pathway and increased catalase activity		478		478		37.71	SD	7.47	nm	37.71	TEM	Hitachi H-7500																68.75	SD	1.77	nm	68.75	water
	32	Zhang_2018b	Yes	AgNP-plate	erm:ERM00000323	chebi:CHEBI_82780	Yes	silver plate nanoparticle	increased the number and length of protrusions		NA		NA		37.71	SD	7.47	nm	37.71	TEM	Hitachi H-7500																68.75	SD	1.77	nm	68.75	water
	32	Zhang_2018b	Yes	AgNP-plate	erm:ERM00000323	chebi:CHEBI_82780	Yes	silver plate nanoparticle	activation of Nrf2 singling pathway and increased catalase activity		478		478		37.71	SD	7.47	nm	37.71	TEM	Hitachi H-7500																68.75	SD	1.77	nm	68.75	DMEM with 10% FBS
	32	Zhang_2018b	Yes	AgNP-plate	erm:ERM00000323	chebi:CHEBI_82780	Yes	silver plate nanoparticle	increased the number and length of protrusions		NA		NA		37.71	SD	7.47	nm	37.71	TEM	Hitachi H-7500																68.75	SD	1.77	nm	68.75	DMEM with 10% FBS
	32	Zhang_2018b	Yes	AgNP-plate	erm:ERM00000323	chebi:CHEBI_82780	Yes	silver plate nanoparticle	activation of Nrf2 singling pathway and increased catalase activity		478		478		37.71	SD	7.47	nm	37.71	TEM	Hitachi H-7500																128.15	SD	1.78	nm	128.15	1640 with 10% FBS
	32	Zhang_2018b	Yes	AgNP-plate	erm:ERM00000323	chebi:CHEBI_82780	Yes	silver plate nanoparticle	increased the number and length of protrusions		NA		NA		37.71	SD	7.47	nm	37.71	TEM	Hitachi H-7500																128.15	SD	1.78	nm	128.15	1640 with 10% FBS
	32	Zhang_2018b	Yes	AgNPs 200	erm:ERM00000209	chebi:CHEBI_33964	Yes	silver microparticle	activation of Nrf2 singling pathway and increased catalase activity		478		478		190.38	SD	22.63	nm	190.38	TEM	Hitachi H-7500																214.53	SD	2.82	nm	214.53	water
	32	Zhang_2018b	Yes	AgNPs 200	erm:ERM00000209	chebi:CHEBI_33964	Yes	silver microparticle	increased the number and length of protrusions		NA		NA		190.38	SD	22.63	nm	190.38	TEM	Hitachi H-7500																214.53	SD	2.82	nm	214.53	water
	32	Zhang_2018b	Yes	AgNPs 200	erm:ERM00000209	chebi:CHEBI_33964	Yes	silver microparticle	activation of Nrf2 singling pathway and increased catalase activity		478		478		190.38	SD	22.63	nm	190.38	TEM	Hitachi H-7500																217.67	SD	3.43	nm	217.67	DMEM with 10% FBS
	32	Zhang_2018b	Yes	AgNPs 200	erm:ERM00000209	chebi:CHEBI_33964	Yes	silver microparticle	increased the number and length of protrusions		NA		NA		190.38	SD	22.63	nm	190.38	TEM	Hitachi H-7500																217.67	SD	3.43	nm	217.67	DMEM with 10% FBS
	32	Zhang_2018b	Yes	AgNPs 200	erm:ERM00000209	chebi:CHEBI_33964	Yes	silver microparticle	activation of Nrf2 singling pathway and increased catalase activity		478		478		190.38	SD	22.63	nm	190.38	TEM	Hitachi H-7500																229.175	SD	5.17	nm	229.175	1640 with 10% FBS
	32	Zhang_2018b	Yes	AgNPs 200	erm:ERM00000209	chebi:CHEBI_33964	Yes	silver microparticle	increased the number and length of protrusions		NA		NA		190.38	SD	22.63	nm	190.38	TEM	Hitachi H-7500																229.175	SD	5.17	nm	229.175	1640 with 10% FBS
	32	Zhang_2018b	Yes	nEu2O3	erm:ERM00000201	chebi:CHEBI_52733	No	europium oxide nanoparticle	activation of Nrf2 singling pathway and increased catalase activity		478		478		75.15	SD	15.94	nm	75.15	TEM	Hitachi H-7500																595.03	SD	18.17	nm	595.03	water
	32	Zhang_2018b	Yes	nEu2O3	erm:ERM00000201	chebi:CHEBI_52733	No	europium oxide nanoparticle	promoted activities of SOD and Gpx		NA		NA		75.15	SD	15.94	nm	75.15	TEM	Hitachi H-7500																595.03	SD	18.17	nm	595.03	water
	32	Zhang_2018b	Yes	nEu2O3	erm:ERM00000201	chebi:CHEBI_52733	No	europium oxide nanoparticle	activating the NLRP3 inflammasomes		NA		1895		75.15	SD	15.94	nm	75.15	TEM	Hitachi H-7500																595.03	SD	18.17	nm	595.03	water
	32	Zhang_2018b	Yes	nEu2O3	erm:ERM00000201	chebi:CHEBI_52733	No	europium oxide nanoparticle	activation of post-transcriptional mechanism		NA		NA		75.15	SD	15.94	nm	75.15	TEM	Hitachi H-7500																595.03	SD	18.17	nm	595.03	water
	32	Zhang_2018b	Yes	nEu2O3	erm:ERM00000201	chebi:CHEBI_52733	No	europium oxide nanoparticle	condensed cellular size with reduced numbers of protrusions		NA		NA		75.15	SD	15.94	nm	75.15	TEM	Hitachi H-7500																595.03	SD	18.17	nm	595.03	water
	32	Zhang_2018b	Yes	nEu2O3	erm:ERM00000201	chebi:CHEBI_52733	No	europium oxide nanoparticle	activation of Nrf2 singling pathway and increased catalase activity		478		478		75.15	SD	15.94	nm	75.15	TEM	Hitachi H-7500																553.38	SD	56.6	nm	553.38	DMEM with 10% FBS
	32	Zhang_2018b	Yes	nEu2O3	erm:ERM00000201	chebi:CHEBI_52733	No	europium oxide nanoparticle	promoted activities of SOD and Gpx		NA		NA		75.15	SD	15.94	nm	75.15	TEM	Hitachi H-7500																553.38	SD	56.6	nm	553.38	DMEM with 10% FBS
	32	Zhang_2018b	Yes	nEu2O3	erm:ERM00000201	chebi:CHEBI_52733	No	europium oxide nanoparticle	activating the NLRP3 inflammasomes		NA		1895		75.15	SD	15.94	nm	75.15	TEM	Hitachi H-7500																553.38	SD	56.6	nm	553.38	DMEM with 10% FBS
	32	Zhang_2018b	Yes	nEu2O3	erm:ERM00000201	chebi:CHEBI_52733	No	europium oxide nanoparticle	activation of post-transcriptional mechanism		NA		NA		75.15	SD	15.94	nm	75.15	TEM	Hitachi H-7500																553.38	SD	56.6	nm	553.38	DMEM with 10% FBS
	32	Zhang_2018b	Yes	nEu2O3	erm:ERM00000201	chebi:CHEBI_52733	No	europium oxide nanoparticle	condensed cellular size with reduced numbers of protrusions		NA		NA		75.15	SD	15.94	nm	75.15	TEM	Hitachi H-7500																553.38	SD	56.6	nm	553.38	DMEM with 10% FBS
	32	Zhang_2018b	Yes	nEu2O3	erm:ERM00000201	chebi:CHEBI_52733	No	europium oxide nanoparticle	activation of Nrf2 singling pathway and increased catalase activity		478		478		75.15	SD	15.94	nm	75.15	TEM	Hitachi H-7500																502.2	SD	89.12	nm	502.2	1640 with 10% FBS
	32	Zhang_2018b	Yes	nEu2O3	erm:ERM00000201	chebi:CHEBI_52733	No	europium oxide nanoparticle	promoted activities of SOD and Gpx		NA		NA		75.15	SD	15.94	nm	75.15	TEM	Hitachi H-7500																502.2	SD	89.12	nm	502.2	1640 with 10% FBS
	32	Zhang_2018b	Yes	nEu2O3	erm:ERM00000201	chebi:CHEBI_52733	No	europium oxide nanoparticle	activating the NLRP3 inflammasomes		NA		1895		75.15	SD	15.94	nm	75.15	TEM	Hitachi H-7500																502.2	SD	89.12	nm	502.2	1640 with 10% FBS
	32	Zhang_2018b	Yes	nEu2O3	erm:ERM00000201	chebi:CHEBI_52733	No	europium oxide nanoparticle	activation of post-transcriptional mechanism		NA		NA		75.15	SD	15.94	nm	75.15	TEM	Hitachi H-7500																502.2	SD	89.12	nm	502.2	1640 with 10% FBS
	32	Zhang_2018b	Yes	nEu2O3	erm:ERM00000201	chebi:CHEBI_52733	No	europium oxide nanoparticle	condensed cellular size with reduced numbers of protrusions		NA		NA		75.15	SD	15.94	nm	75.15	TEM	Hitachi H-7500																502.2	SD	89.12	nm	502.2	1640 with 10% FBS
	32	Zhang_2018b	Yes	AgNPs 100	erm:ERM00000208	chebi:CHEBI_82780	Yes	spherelike silver nanoparticle	activation of Nrf2 singling pathway and increased catalase activity		478		478		102.64	SD	11.71	nm	102.64	TEM	Hitachi H-7500																136.49	SD	1.11	nm	136.49	water
	32	Zhang_2018b	Yes	AgNPs 100	erm:ERM00000208	chebi:CHEBI_82780	Yes	spherelike silver nanoparticle	increased the number and length of protrusions		NA		NA		102.64	SD	11.71	nm	102.64	TEM	Hitachi H-7500																136.49	SD	1.11	nm	136.49	water
	32	Zhang_2018b	Yes	AgNPs 100	erm:ERM00000208	chebi:CHEBI_82780	Yes	spherelike silver nanoparticle	activation of Nrf2 singling pathway and increased catalase activity		478		478		102.64	SD	11.71	nm	102.64	TEM	Hitachi H-7500																130.91	SD	2.02	nm	130.91	DMEM with 10% FBS
	32	Zhang_2018b	Yes	AgNPs 100	erm:ERM00000208	chebi:CHEBI_82780	Yes	spherelike silver nanoparticle	increased the number and length of protrusions		NA		NA		102.64	SD	11.71	nm	102.64	TEM	Hitachi H-7500																130.91	SD	2.02	nm	130.91	DMEM with 10% FBS
	32	Zhang_2018b	Yes	AgNPs 100	erm:ERM00000208	chebi:CHEBI_82780	Yes	spherelike silver nanoparticle	activation of Nrf2 singling pathway and increased catalase activity		478		478		102.64	SD	11.71	nm	102.64	TEM	Hitachi H-7500																143.15	SD	1.06	nm	143.15	1640 with 10% FBS
	32	Zhang_2018b	Yes	AgNPs 100	erm:ERM00000208	chebi:CHEBI_82780	Yes	spherelike silver nanoparticle	increased the number and length of protrusions		NA		NA		102.64	SD	11.71	nm	102.64	TEM	Hitachi H-7500																143.15	SD	1.06	nm	143.15	1640 with 10% FBS
	32	Zhang_2018b	Yes	AgNPs 25	erm:ERM00000207	chebi:CHEBI_82780	Yes	spherelike silver nanoparticle	activation of Nrf2 singling pathway and increased catalase activity		478		478		21.73	SD	2.76	nm	21.73	TEM	Hitachi H-7500																55.2	SD	1.5	nm	55.2	water
	32	Zhang_2018b	Yes	AgNPs 25	erm:ERM00000207	chebi:CHEBI_82780	Yes	spherelike silver nanoparticle	increased the number and length of protrusions		NA		NA		21.73	SD	2.76	nm	21.73	TEM	Hitachi H-7500																55.2	SD	1.5	nm	55.2	water
	32	Zhang_2018b	Yes	AgNPs 25	erm:ERM00000207	chebi:CHEBI_82780	Yes	spherelike silver nanoparticle	activation of Nrf2 singling pathway and increased catalase activity		478		478		21.73	SD	2.76	nm	21.73	TEM	Hitachi H-7500																29.76	SD	0.2	nm	29.76	DMEM with 10% FBS
	32	Zhang_2018b	Yes	AgNPs 25	erm:ERM00000207	chebi:CHEBI_82780	Yes	spherelike silver nanoparticle	increased the number and length of protrusions		NA		NA		21.73	SD	2.76	nm	21.73	TEM	Hitachi H-7500																29.76	SD	0.2	nm	29.76	DMEM with 10% FBS
	32	Zhang_2018b	Yes	AgNPs 25	erm:ERM00000207	chebi:CHEBI_82780	Yes	spherelike silver nanoparticle	activation of Nrf2 singling pathway and increased catalase activity		478		478		21.73	SD	2.76	nm	21.73	TEM	Hitachi H-7500																47.69	SD	1.25	nm	47.69	1640 with 10% FBS
	32	Zhang_2018b	Yes	AgNPs 25	erm:ERM00000207	chebi:CHEBI_82780	Yes	spherelike silver nanoparticle	increased the number and length of protrusions		NA		NA		21.73	SD	2.76	nm	21.73	TEM	Hitachi H-7500																47.69	SD	1.25	nm	47.69	1640 with 10% FBS
	32	Zhang_2018b	Yes	AgNPs 5	erm:ERM00000206	chebi:CHEBI_82780	Yes	spherelike silver nanoparticle	activation of Nrf2 singling pathway and increased catalase activity		478		478		5.6	SD	1.27	nm	5.6	TEM	Hitachi H-7500																149.65	SD	41.49	nm	149.65	water
	32	Zhang_2018b	Yes	AgNPs 5	erm:ERM00000206	chebi:CHEBI_82780	Yes	spherelike silver nanoparticle	activation of post-transcriptional mechanism		NA		NA		5.6	SD	1.27	nm	5.6	TEM	Hitachi H-7500																149.65	SD	41.49	nm	149.65	water
	32	Zhang_2018b	Yes	AgNPs 5	erm:ERM00000206	chebi:CHEBI_82780	Yes	spherelike silver nanoparticle	increased the number and length of protrusions		NA		NA		5.6	SD	1.27	nm	5.6	TEM	Hitachi H-7500																149.65	SD	41.49	nm	149.65	water
	32	Zhang_2018b	Yes	AgNPs 5	erm:ERM00000206	chebi:CHEBI_82780	Yes	spherelike silver nanoparticle	activation of Nrf2 singling pathway and increased catalase activity		478		478		5.6	SD	1.27	nm	5.6	TEM	Hitachi H-7500																35.79	SD	9.64	nm	35.79	DMEM with 10% FBS
	32	Zhang_2018b	Yes	AgNPs 5	erm:ERM00000206	chebi:CHEBI_82780	Yes	spherelike silver nanoparticle	activation of post-transcriptional mechanism		NA		NA		5.6	SD	1.27	nm	5.6	TEM	Hitachi H-7500																35.79	SD	9.64	nm	35.79	DMEM with 10% FBS
	32	Zhang_2018b	Yes	AgNPs 5	erm:ERM00000206	chebi:CHEBI_82780	Yes	spherelike silver nanoparticle	increased the number and length of protrusions		NA		NA		5.6	SD	1.27	nm	5.6	TEM	Hitachi H-7500																35.79	SD	9.64	nm	35.79	DMEM with 10% FBS
	32	Zhang_2018b	Yes	AgNPs 5	erm:ERM00000206	chebi:CHEBI_82780	Yes	spherelike silver nanoparticle	activation of Nrf2 singling pathway and increased catalase activity		478		478		5.6	SD	1.27	nm	5.6	TEM	Hitachi H-7500																40.47	SD	2.07	nm	40.47	1640 with 10% FBS
	32	Zhang_2018b	Yes	AgNPs 5	erm:ERM00000206	chebi:CHEBI_82780	Yes	spherelike silver nanoparticle	activation of post-transcriptional mechanism		NA		NA		5.6	SD	1.27	nm	5.6	TEM	Hitachi H-7500																40.47	SD	2.07	nm	40.47	1640 with 10% FBS
	32	Zhang_2018b	Yes	AgNPs 5	erm:ERM00000206	chebi:CHEBI_82780	Yes	spherelike silver nanoparticle	increased the number and length of protrusions		NA		NA		5.6	SD	1.27	nm	5.6	TEM	Hitachi H-7500																40.47	SD	2.07	nm	40.47	1640 with 10% FBS
	32	Zhang_2018b	Yes	nY2O3	erm:ERM00000196	enm:ENM_0000120	Yes	yttrium oxide nanoparticle	activation of Nrf2 singling pathway and increased catalase activity		478		478		31.6	SD	5.16	nm	31.6	TEM	Hitachi H-7500																1036.65	SD	257.59	nm	1036.65	water
	32	Zhang_2018b	Yes	nY2O3	erm:ERM00000196	enm:ENM_0000120	Yes	yttrium oxide nanoparticle	promoted activities of SOD and Gpx		NA		NA		31.6	SD	5.16	nm	31.6	TEM	Hitachi H-7500																1036.65	SD	257.59	nm	1036.65	water
	32	Zhang_2018b	Yes	nY2O3	erm:ERM00000196	enm:ENM_0000120	Yes	yttrium oxide nanoparticle	activating the NLRP3 inflammasomes		NA		1895		31.6	SD	5.16	nm	31.6	TEM	Hitachi H-7500																1036.65	SD	257.59	nm	1036.65	water
	32	Zhang_2018b	Yes	nY2O3	erm:ERM00000196	enm:ENM_0000120	Yes	yttrium oxide nanoparticle	condensed cellular size with reduced numbers of protrusions		NA		NA		31.6	SD	5.16	nm	31.6	TEM	Hitachi H-7500																1036.65	SD	257.59	nm	1036.65	water
	32	Zhang_2018b	Yes	nY2O3	erm:ERM00000196	enm:ENM_0000120	Yes	yttrium oxide nanoparticle	activation of Nrf2 singling pathway and increased catalase activity		478		478		31.6	SD	5.16	nm	31.6	TEM	Hitachi H-7500																349.07	SD	24.73	nm	349.07	DMEM with 10% FBS
	32	Zhang_2018b	Yes	nY2O3	erm:ERM00000196	enm:ENM_0000120	Yes	yttrium oxide nanoparticle	promoted activities of SOD and Gpx		NA		NA		31.6	SD	5.16	nm	31.6	TEM	Hitachi H-7500																349.07	SD	24.73	nm	349.07	DMEM with 10% FBS
	32	Zhang_2018b	Yes	nY2O3	erm:ERM00000196	enm:ENM_0000120	Yes	yttrium oxide nanoparticle	activating the NLRP3 inflammasomes		NA		1895		31.6	SD	5.16	nm	31.6	TEM	Hitachi H-7500																349.07	SD	24.73	nm	349.07	DMEM with 10% FBS
	32	Zhang_2018b	Yes	nY2O3	erm:ERM00000196	enm:ENM_0000120	Yes	yttrium oxide nanoparticle	condensed cellular size with reduced numbers of protrusions		NA		NA		31.6	SD	5.16	nm	31.6	TEM	Hitachi H-7500																349.07	SD	24.73	nm	349.07	DMEM with 10% FBS
	32	Zhang_2018b	Yes	nY2O3	erm:ERM00000196	enm:ENM_0000120	Yes	yttrium oxide nanoparticle	activation of Nrf2 singling pathway and increased catalase activity		478		478		31.6	SD	5.16	nm	31.6	TEM	Hitachi H-7500																462.08	SD	96.32	nm	462.08	1640 with 10% FBS
	32	Zhang_2018b	Yes	nY2O3	erm:ERM00000196	enm:ENM_0000120	Yes	yttrium oxide nanoparticle	promoted activities of SOD and Gpx		NA		NA		31.6	SD	5.16	nm	31.6	TEM	Hitachi H-7500																462.08	SD	96.32	nm	462.08	1640 with 10% FBS
	32	Zhang_2018b	Yes	nY2O3	erm:ERM00000196	enm:ENM_0000120	Yes	yttrium oxide nanoparticle	activating the NLRP3 inflammasomes		NA		1895		31.6	SD	5.16	nm	31.6	TEM	Hitachi H-7500																462.08	SD	96.32	nm	462.08	1640 with 10% FBS
	32	Zhang_2018b	Yes	nY2O3	erm:ERM00000196	enm:ENM_0000120	Yes	yttrium oxide nanoparticle	condensed cellular size with reduced numbers of protrusions		NA		NA		31.6	SD	5.16	nm	31.6	TEM	Hitachi H-7500																462.08	SD	96.32	nm	462.08	1640 with 10% FBS
	32	Zhang_2018b	Yes	nLa2O3	erm:ERM00000197	enm:ENM_0000121	Yes	lanthanum oxide nanoparticle	activation of Nrf2 singling pathway and increased catalase activity		478		478		19.93	SD	2.17	nm	19.93	TEM	Hitachi H-7500																901.17	SD	237.79	nm	901.17	water
	32	Zhang_2018b	Yes	nLa2O3	erm:ERM00000197	enm:ENM_0000121	Yes	lanthanum oxide nanoparticle	activating the NLRP3 inflammasomes		NA		1895		19.93	SD	2.17	nm	19.93	TEM	Hitachi H-7500																901.17	SD	237.79	nm	901.17	water
	32	Zhang_2018b	Yes	nLa2O3	erm:ERM00000197	enm:ENM_0000121	Yes	lanthanum oxide nanoparticle	activation of post-transcriptional mechanism		NA		NA		19.93	SD	2.17	nm	19.93	TEM	Hitachi H-7500																901.17	SD	237.79	nm	901.17	water
	32	Zhang_2018b	Yes	nLa2O3	erm:ERM00000197	enm:ENM_0000121	Yes	lanthanum oxide nanoparticle	condensed cellular size with reduced numbers of protrusions		NA		NA		19.93	SD	2.17	nm	19.93	TEM	Hitachi H-7500																901.17	SD	237.79	nm	901.17	water
	32	Zhang_2018b	Yes	nLa2O3	erm:ERM00000197	enm:ENM_0000121	Yes	lanthanum oxide nanoparticle	activation of Nrf2 singling pathway and increased catalase activity		478		478		19.93	SD	2.17	nm	19.93	TEM	Hitachi H-7500																810.37	SD	21.23	nm	810.37	DMEM with 10% FBS
	32	Zhang_2018b	Yes	nLa2O3	erm:ERM00000197	enm:ENM_0000121	Yes	lanthanum oxide nanoparticle	activating the NLRP3 inflammasomes		NA		1895		19.93	SD	2.17	nm	19.93	TEM	Hitachi H-7500																810.37	SD	21.23	nm	810.37	DMEM with 10% FBS
	32	Zhang_2018b	Yes	nLa2O3	erm:ERM00000197	enm:ENM_0000121	Yes	lanthanum oxide nanoparticle	activation of post-transcriptional mechanism		NA		NA		19.93	SD	2.17	nm	19.93	TEM	Hitachi H-7500																810.37	SD	21.23	nm	810.37	DMEM with 10% FBS
	32	Zhang_2018b	Yes	nLa2O3	erm:ERM00000197	enm:ENM_0000121	Yes	lanthanum oxide nanoparticle	condensed cellular size with reduced numbers of protrusions		NA		NA		19.93	SD	2.17	nm	19.93	TEM	Hitachi H-7500																810.37	SD	21.23	nm	810.37	DMEM with 10% FBS
	32	Zhang_2018b	Yes	nLa2O3	erm:ERM00000197	enm:ENM_0000121	Yes	lanthanum oxide nanoparticle	activation of Nrf2 singling pathway and increased catalase activity		478		478		19.93	SD	2.17	nm	19.93	TEM	Hitachi H-7500																495.93	SD	100.08	nm	495.93	1640 with 10% FBS
	32	Zhang_2018b	Yes	nLa2O3	erm:ERM00000197	enm:ENM_0000121	Yes	lanthanum oxide nanoparticle	activating the NLRP3 inflammasomes		NA		1895		19.93	SD	2.17	nm	19.93	TEM	Hitachi H-7500																495.93	SD	100.08	nm	495.93	1640 with 10% FBS
	32	Zhang_2018b	Yes	nLa2O3	erm:ERM00000197	enm:ENM_0000121	Yes	lanthanum oxide nanoparticle	activation of post-transcriptional mechanism		NA		NA		19.93	SD	2.17	nm	19.93	TEM	Hitachi H-7500																495.93	SD	100.08	nm	495.93	1640 with 10% FBS
	32	Zhang_2018b	Yes	nLa2O3	erm:ERM00000197	enm:ENM_0000121	Yes	lanthanum oxide nanoparticle	condensed cellular size with reduced numbers of protrusions		NA		NA		19.93	SD	2.17	nm	19.93	TEM	Hitachi H-7500																495.93	SD	100.08	nm	495.93	1640 with 10% FBS
	32	Zhang_2018b	Yes	nNd2O3	erm:ERM00000199	enm:ENM_0000122	Yes	neodymium oxide nanoparticle	activation of Nrf2 singling pathway and increased catalase activity		478		478		164.45	SD	33.49	nm	164.45	TEM	Hitachi H-7500																921.48	SD	28.48	nm	921.48	water
	32	Zhang_2018b	Yes	nNd2O3	erm:ERM00000199	enm:ENM_0000122	Yes	neodymium oxide nanoparticle	activating the NLRP3 inflammasomes		NA		1895		164.45	SD	33.49	nm	164.45	TEM	Hitachi H-7500																921.48	SD	28.48	nm	921.48	water
	32	Zhang_2018b	Yes	nNd2O3	erm:ERM00000199	enm:ENM_0000122	Yes	neodymium oxide nanoparticle	activation of post-transcriptional mechanism		NA		NA		164.45	SD	33.49	nm	164.45	TEM	Hitachi H-7500																921.48	SD	28.48	nm	921.48	water
	32	Zhang_2018b	Yes	nNd2O3	erm:ERM00000199	enm:ENM_0000122	Yes	neodymium oxide nanoparticle	condensed cellular size with reduced numbers of protrusions		NA		NA		164.45	SD	33.49	nm	164.45	TEM	Hitachi H-7500																921.48	SD	28.48	nm	921.48	water
	32	Zhang_2018b	Yes	nNd2O3	erm:ERM00000199	enm:ENM_0000122	Yes	neodymium oxide nanoparticle	activation of Nrf2 singling pathway and increased catalase activity		478		478		164.45	SD	33.49	nm	164.45	TEM	Hitachi H-7500																211.35	SD	33.9	nm	211.35	DMEM with 10% FBS
	32	Zhang_2018b	Yes	nNd2O3	erm:ERM00000199	enm:ENM_0000122	Yes	neodymium oxide nanoparticle	activating the NLRP3 inflammasomes		NA		1895		164.45	SD	33.49	nm	164.45	TEM	Hitachi H-7500																211.35	SD	33.9	nm	211.35	DMEM with 10% FBS
	32	Zhang_2018b	Yes	nNd2O3	erm:ERM00000199	enm:ENM_0000122	Yes	neodymium oxide nanoparticle	activation of post-transcriptional mechanism		NA		NA		164.45	SD	33.49	nm	164.45	TEM	Hitachi H-7500																211.35	SD	33.9	nm	211.35	DMEM with 10% FBS
	32	Zhang_2018b	Yes	nNd2O3	erm:ERM00000199	enm:ENM_0000122	Yes	neodymium oxide nanoparticle	condensed cellular size with reduced numbers of protrusions		NA		NA		164.45	SD	33.49	nm	164.45	TEM	Hitachi H-7500																211.35	SD	33.9	nm	211.35	DMEM with 10% FBS
	32	Zhang_2018b	Yes	nNd2O3	erm:ERM00000199	enm:ENM_0000122	Yes	neodymium oxide nanoparticle	activation of Nrf2 singling pathway and increased catalase activity		478		478		164.45	SD	33.49	nm	164.45	TEM	Hitachi H-7500																363.93	SD	78.3	nm	363.93	1640 with 10% FBS
	32	Zhang_2018b	Yes	nNd2O3	erm:ERM00000199	enm:ENM_0000122	Yes	neodymium oxide nanoparticle	activating the NLRP3 inflammasomes		NA		1895		164.45	SD	33.49	nm	164.45	TEM	Hitachi H-7500																363.93	SD	78.3	nm	363.93	1640 with 10% FBS
	32	Zhang_2018b	Yes	nNd2O3	erm:ERM00000199	enm:ENM_0000122	Yes	neodymium oxide nanoparticle	activation of post-transcriptional mechanism		NA		NA		164.45	SD	33.49	nm	164.45	TEM	Hitachi H-7500																363.93	SD	78.3	nm	363.93	1640 with 10% FBS
	32	Zhang_2018b	Yes	nNd2O3	erm:ERM00000199	enm:ENM_0000122	Yes	neodymium oxide nanoparticle	condensed cellular size with reduced numbers of protrusions		NA		NA		164.45	SD	33.49	nm	164.45	TEM	Hitachi H-7500																363.93	SD	78.3	nm	363.93	1640 with 10% FBS
	32	Zhang_2018b	Yes	nSm2O3	erm:ERM00000200	enm:ENM_0000123	Yes	samarium oxide nanoparticle	activation of Nrf2 singling pathway and increased catalase activity		478		478		89.41	SD	20.43	nm	89.41	TEM	Hitachi H-7500																795.26	SD	38.71	nm	795.26	water
	32	Zhang_2018b	Yes	nSm2O3	erm:ERM00000200	enm:ENM_0000123	Yes	samarium oxide nanoparticle	activating the NLRP3 inflammasomes		NA		1895		89.41	SD	20.43	nm	89.41	TEM	Hitachi H-7500																795.26	SD	38.71	nm	795.26	water
	32	Zhang_2018b	Yes	nSm2O3	erm:ERM00000200	enm:ENM_0000123	Yes	samarium oxide nanoparticle	activation of post-transcriptional mechanism		NA		NA		89.41	SD	20.43	nm	89.41	TEM	Hitachi H-7500																795.26	SD	38.71	nm	795.26	water
	32	Zhang_2018b	Yes	nSm2O3	erm:ERM00000200	enm:ENM_0000123	Yes	samarium oxide nanoparticle	condensed cellular size with reduced numbers of protrusions		NA		NA		89.41	SD	20.43	nm	89.41	TEM	Hitachi H-7500																795.26	SD	38.71	nm	795.26	water
	32	Zhang_2018b	Yes	nSm2O3	erm:ERM00000200	enm:ENM_0000123	Yes	samarium oxide nanoparticle	activation of Nrf2 singling pathway and increased catalase activity		478		478		89.41	SD	20.43	nm	89.41	TEM	Hitachi H-7500																219.93	SD	44.2	nm	219.93	DMEM with 10% FBS
	32	Zhang_2018b	Yes	nSm2O3	erm:ERM00000200	enm:ENM_0000123	Yes	samarium oxide nanoparticle	activating the NLRP3 inflammasomes		NA		1895		89.41	SD	20.43	nm	89.41	TEM	Hitachi H-7500																219.93	SD	44.2	nm	219.93	DMEM with 10% FBS
	32	Zhang_2018b	Yes	nSm2O3	erm:ERM00000200	enm:ENM_0000123	Yes	samarium oxide nanoparticle	activation of post-transcriptional mechanism		NA		NA		89.41	SD	20.43	nm	89.41	TEM	Hitachi H-7500																219.93	SD	44.2	nm	219.93	DMEM with 10% FBS
	32	Zhang_2018b	Yes	nSm2O3	erm:ERM00000200	enm:ENM_0000123	Yes	samarium oxide nanoparticle	condensed cellular size with reduced numbers of protrusions		NA		NA		89.41	SD	20.43	nm	89.41	TEM	Hitachi H-7500																219.93	SD	44.2	nm	219.93	DMEM with 10% FBS
	32	Zhang_2018b	Yes	nSm2O3	erm:ERM00000200	enm:ENM_0000123	Yes	samarium oxide nanoparticle	activation of Nrf2 singling pathway and increased catalase activity		478		478		89.41	SD	20.43	nm	89.41	TEM	Hitachi H-7500																530.07	SD	183.28	nm	530.07	1640 with 10% FBS
	32	Zhang_2018b	Yes	nSm2O3	erm:ERM00000200	enm:ENM_0000123	Yes	samarium oxide nanoparticle	activating the NLRP3 inflammasomes		NA		1895		89.41	SD	20.43	nm	89.41	TEM	Hitachi H-7500																530.07	SD	183.28	nm	530.07	1640 with 10% FBS
	32	Zhang_2018b	Yes	nSm2O3	erm:ERM00000200	enm:ENM_0000123	Yes	samarium oxide nanoparticle	activation of post-transcriptional mechanism		NA		NA		89.41	SD	20.43	nm	89.41	TEM	Hitachi H-7500																530.07	SD	183.28	nm	530.07	1640 with 10% FBS
	32	Zhang_2018b	Yes	nSm2O3	erm:ERM00000200	enm:ENM_0000123	Yes	samarium oxide nanoparticle	condensed cellular size with reduced numbers of protrusions		NA		NA		89.41	SD	20.43	nm	89.41	TEM	Hitachi H-7500																530.07	SD	183.28	nm	530.07	1640 with 10% FBS
	32	Zhang_2018b	Yes	nGd2O3	erm:ERM00000202	enm:ENM_0000124	Yes	gadolinium oxide nanoparticle	activation of Nrf2 singling pathway and increased catalase activity		478		478		45.79	SD	12.15	nm	45.79	TEM	Hitachi H-7500																958.33	SD	50.54	nm	958.33	water
	32	Zhang_2018b	Yes	nGd2O3	erm:ERM00000202	enm:ENM_0000124	Yes	gadolinium oxide nanoparticle	activating the NLRP3 inflammasomes		NA		1895		45.79	SD	12.15	nm	45.79	TEM	Hitachi H-7500																958.33	SD	50.54	nm	958.33	water
	32	Zhang_2018b	Yes	nGd2O3	erm:ERM00000202	enm:ENM_0000124	Yes	gadolinium oxide nanoparticle	activation of post-transcriptional mechanism		NA		NA		45.79	SD	12.15	nm	45.79	TEM	Hitachi H-7500																958.33	SD	50.54	nm	958.33	water
	32	Zhang_2018b	Yes	nGd2O3	erm:ERM00000202	enm:ENM_0000124	Yes	gadolinium oxide nanoparticle	condensed cellular size with reduced numbers of protrusions		NA		NA		45.79	SD	12.15	nm	45.79	TEM	Hitachi H-7500																958.33	SD	50.54	nm	958.33	water
	32	Zhang_2018b	Yes	nGd2O3	erm:ERM00000202	enm:ENM_0000124	Yes	gadolinium oxide nanoparticle	activation of Nrf2 singling pathway and increased catalase activity		478		478		45.79	SD	12.15	nm	45.79	TEM	Hitachi H-7500																1192.13	SD	132.62	nm	1192.13	DMEM with 10% FBS
	32	Zhang_2018b	Yes	nGd2O3	erm:ERM00000202	enm:ENM_0000124	Yes	gadolinium oxide nanoparticle	activating the NLRP3 inflammasomes		NA		1895		45.79	SD	12.15	nm	45.79	TEM	Hitachi H-7500																1192.13	SD	132.62	nm	1192.13	DMEM with 10% FBS
	32	Zhang_2018b	Yes	nGd2O3	erm:ERM00000202	enm:ENM_0000124	Yes	gadolinium oxide nanoparticle	activation of post-transcriptional mechanism		NA		NA		45.79	SD	12.15	nm	45.79	TEM	Hitachi H-7500																1192.13	SD	132.62	nm	1192.13	DMEM with 10% FBS
	32	Zhang_2018b	Yes	nGd2O3	erm:ERM00000202	enm:ENM_0000124	Yes	gadolinium oxide nanoparticle	condensed cellular size with reduced numbers of protrusions		NA		NA		45.79	SD	12.15	nm	45.79	TEM	Hitachi H-7500																1192.13	SD	132.62	nm	1192.13	DMEM with 10% FBS
	32	Zhang_2018b	Yes	nGd2O3	erm:ERM00000202	enm:ENM_0000124	Yes	gadolinium oxide nanoparticle	activation of Nrf2 singling pathway and increased catalase activity		478		478		45.79	SD	12.15	nm	45.79	TEM	Hitachi H-7500																445.52	SD	147.66	nm	445.52	1640 with 10% FBS
	32	Zhang_2018b	Yes	nGd2O3	erm:ERM00000202	enm:ENM_0000124	Yes	gadolinium oxide nanoparticle	activating the NLRP3 inflammasomes		NA		1895		45.79	SD	12.15	nm	45.79	TEM	Hitachi H-7500																445.52	SD	147.66	nm	445.52	1640 with 10% FBS
	32	Zhang_2018b	Yes	nGd2O3	erm:ERM00000202	enm:ENM_0000124	Yes	gadolinium oxide nanoparticle	activation of post-transcriptional mechanism		NA		NA		45.79	SD	12.15	nm	45.79	TEM	Hitachi H-7500																445.52	SD	147.66	nm	445.52	1640 with 10% FBS
	32	Zhang_2018b	Yes	nGd2O3	erm:ERM00000202	enm:ENM_0000124	Yes	gadolinium oxide nanoparticle	condensed cellular size with reduced numbers of protrusions		NA		NA		45.79	SD	12.15	nm	45.79	TEM	Hitachi H-7500																445.52	SD	147.66	nm	445.52	1640 with 10% FBS
	32	Zhang_2018b	Yes	nDy2O3	erm:ERM00000203	enm:ENM_0000125	Yes	dysprosium oxide nanoparticle	activation of Nrf2 singling pathway and increased catalase activity		478		478		32.76	SD	3.63	nm	32.76	TEM	Hitachi H-7500																826.2	SD	61.29	nm	826.2	water
	32	Zhang_2018b	Yes	nDy2O3	erm:ERM00000203	enm:ENM_0000125	Yes	dysprosium oxide nanoparticle	activating the NLRP3 inflammasomes		NA		1895		32.76	SD	3.63	nm	32.76	TEM	Hitachi H-7500																826.2	SD	61.29	nm	826.2	water
	32	Zhang_2018b	Yes	nDy2O3	erm:ERM00000203	enm:ENM_0000125	Yes	dysprosium oxide nanoparticle	activation of post-transcriptional mechanism		NA		NA		32.76	SD	3.63	nm	32.76	TEM	Hitachi H-7500																826.2	SD	61.29	nm	826.2	water
	32	Zhang_2018b	Yes	nDy2O3	erm:ERM00000203	enm:ENM_0000125	Yes	dysprosium oxide nanoparticle	condensed cellular size with reduced numbers of protrusions		NA		NA		32.76	SD	3.63	nm	32.76	TEM	Hitachi H-7500																826.2	SD	61.29	nm	826.2	water
	32	Zhang_2018b	Yes	nDy2O3	erm:ERM00000203	enm:ENM_0000125	Yes	dysprosium oxide nanoparticle	activation of Nrf2 singling pathway and increased catalase activity		478		478		32.76	SD	3.63	nm	32.76	TEM	Hitachi H-7500																375.9	SD	68.65	nm	375.9	DMEM with 10% FBS
	32	Zhang_2018b	Yes	nDy2O3	erm:ERM00000203	enm:ENM_0000125	Yes	dysprosium oxide nanoparticle	activating the NLRP3 inflammasomes		NA		1895		32.76	SD	3.63	nm	32.76	TEM	Hitachi H-7500																375.9	SD	68.65	nm	375.9	DMEM with 10% FBS
	32	Zhang_2018b	Yes	nDy2O3	erm:ERM00000203	enm:ENM_0000125	Yes	dysprosium oxide nanoparticle	activation of post-transcriptional mechanism		NA		NA		32.76	SD	3.63	nm	32.76	TEM	Hitachi H-7500																375.9	SD	68.65	nm	375.9	DMEM with 10% FBS
	32	Zhang_2018b	Yes	nDy2O3	erm:ERM00000203	enm:ENM_0000125	Yes	dysprosium oxide nanoparticle	condensed cellular size with reduced numbers of protrusions		NA		NA		32.76	SD	3.63	nm	32.76	TEM	Hitachi H-7500																375.9	SD	68.65	nm	375.9	DMEM with 10% FBS
	32	Zhang_2018b	Yes	nDy2O3	erm:ERM00000203	enm:ENM_0000125	Yes	dysprosium oxide nanoparticle	activation of Nrf2 singling pathway and increased catalase activity		478		478		32.76	SD	3.63	nm	32.76	TEM	Hitachi H-7500																668.8	SD	138.27	nm	668.8	1640 with 10% FBS
	32	Zhang_2018b	Yes	nDy2O3	erm:ERM00000203	enm:ENM_0000125	Yes	dysprosium oxide nanoparticle	activating the NLRP3 inflammasomes		NA		1895		32.76	SD	3.63	nm	32.76	TEM	Hitachi H-7500																668.8	SD	138.27	nm	668.8	1640 with 10% FBS
	32	Zhang_2018b	Yes	nDy2O3	erm:ERM00000203	enm:ENM_0000125	Yes	dysprosium oxide nanoparticle	activation of post-transcriptional mechanism		NA		NA		32.76	SD	3.63	nm	32.76	TEM	Hitachi H-7500																668.8	SD	138.27	nm	668.8	1640 with 10% FBS
	32	Zhang_2018b	Yes	nDy2O3	erm:ERM00000203	enm:ENM_0000125	Yes	dysprosium oxide nanoparticle	condensed cellular size with reduced numbers of protrusions		NA		NA		32.76	SD	3.63	nm	32.76	TEM	Hitachi H-7500																668.8	SD	138.27	nm	668.8	1640 with 10% FBS
	32	Zhang_2018b	Yes	nEr2O3	erm:ERM00000204	enm:ENM_0000126	Yes	erbium oxide nanoparticle	activation of Nrf2 singling pathway and increased catalase activity		478		478		97.55	SD	11.54	nm	97.55	TEM	Hitachi H-7500																615.6	SD	28.73	nm	615.6	water
	32	Zhang_2018b	Yes	nEr2O3	erm:ERM00000204	enm:ENM_0000126	Yes	erbium oxide nanoparticle	promoted activities of SOD and Gpx		NA		NA		97.55	SD	11.54	nm	97.55	TEM	Hitachi H-7500																615.6	SD	28.73	nm	615.6	water
	32	Zhang_2018b	Yes	nEr2O3	erm:ERM00000204	enm:ENM_0000126	Yes	erbium oxide nanoparticle	activating the NLRP3 inflammasomes		NA		1895		97.55	SD	11.54	nm	97.55	TEM	Hitachi H-7500																615.6	SD	28.73	nm	615.6	water
	32	Zhang_2018b	Yes	nEr2O3	erm:ERM00000204	enm:ENM_0000126	Yes	erbium oxide nanoparticle	condensed cellular size with reduced numbers of protrusions		NA		NA		97.55	SD	11.54	nm	97.55	TEM	Hitachi H-7500																615.6	SD	28.73	nm	615.6	water
	32	Zhang_2018b	Yes	nEr2O3	erm:ERM00000204	enm:ENM_0000126	Yes	erbium oxide nanoparticle	activation of Nrf2 singling pathway and increased catalase activity		478		478		97.55	SD	11.54	nm	97.55	TEM	Hitachi H-7500																383.04	SD	95.22	nm	383.04	DMEM with 10% FBS
	32	Zhang_2018b	Yes	nEr2O3	erm:ERM00000204	enm:ENM_0000126	Yes	erbium oxide nanoparticle	promoted activities of SOD and Gpx		NA		NA		97.55	SD	11.54	nm	97.55	TEM	Hitachi H-7500																383.04	SD	95.22	nm	383.04	DMEM with 10% FBS
	32	Zhang_2018b	Yes	nEr2O3	erm:ERM00000204	enm:ENM_0000126	Yes	erbium oxide nanoparticle	activating the NLRP3 inflammasomes		NA		1895		97.55	SD	11.54	nm	97.55	TEM	Hitachi H-7500																383.04	SD	95.22	nm	383.04	DMEM with 10% FBS
	32	Zhang_2018b	Yes	nEr2O3	erm:ERM00000204	enm:ENM_0000126	Yes	erbium oxide nanoparticle	condensed cellular size with reduced numbers of protrusions		NA		NA		97.55	SD	11.54	nm	97.55	TEM	Hitachi H-7500																383.04	SD	95.22	nm	383.04	DMEM with 10% FBS
	32	Zhang_2018b	Yes	nEr2O3	erm:ERM00000204	enm:ENM_0000126	Yes	erbium oxide nanoparticle	activation of Nrf2 singling pathway and increased catalase activity		478		478		97.55	SD	11.54	nm	97.55	TEM	Hitachi H-7500																305.96	SD	10.47	nm	305.96	1640 with 10% FBS
	32	Zhang_2018b	Yes	nEr2O3	erm:ERM00000204	enm:ENM_0000126	Yes	erbium oxide nanoparticle	promoted activities of SOD and Gpx		NA		NA		97.55	SD	11.54	nm	97.55	TEM	Hitachi H-7500																305.96	SD	10.47	nm	305.96	1640 with 10% FBS
	32	Zhang_2018b	Yes	nEr2O3	erm:ERM00000204	enm:ENM_0000126	Yes	erbium oxide nanoparticle	activating the NLRP3 inflammasomes		NA		1895		97.55	SD	11.54	nm	97.55	TEM	Hitachi H-7500																305.96	SD	10.47	nm	305.96	1640 with 10% FBS
	32	Zhang_2018b	Yes	nEr2O3	erm:ERM00000204	enm:ENM_0000126	Yes	erbium oxide nanoparticle	condensed cellular size with reduced numbers of protrusions		NA		NA		97.55	SD	11.54	nm	97.55	TEM	Hitachi H-7500																305.96	SD	10.47	nm	305.96	1640 with 10% FBS
	32	Zhang_2018b	Yes	nYb2O3	erm:ERM00000205	enm:ENM_0000127	Yes	ytterbium oxide nanoparticle	activation of Nrf2 singling pathway and increased catalase activity		478		478		73.54	SD	10.88	nm	73.54	TEM	Hitachi H-7500																540.67	SD	30.04	nm	540.67	water
	32	Zhang_2018b	Yes	nYb2O3	erm:ERM00000205	enm:ENM_0000127	Yes	ytterbium oxide nanoparticle	activating the NLRP3 inflammasomes		NA		1895		73.54	SD	10.88	nm	73.54	TEM	Hitachi H-7500																540.67	SD	30.04	nm	540.67	water
	32	Zhang_2018b	Yes	nYb2O3	erm:ERM00000205	enm:ENM_0000127	Yes	ytterbium oxide nanoparticle	condensed cellular size with reduced numbers of protrusions		NA		NA		73.54	SD	10.88	nm	73.54	TEM	Hitachi H-7500																540.67	SD	30.04	nm	540.67	water
	32	Zhang_2018b	Yes	nYb2O3	erm:ERM00000205	enm:ENM_0000127	Yes	ytterbium oxide nanoparticle	activation of Nrf2 singling pathway and increased catalase activity		478		478		73.54	SD	10.88	nm	73.54	TEM	Hitachi H-7500																544.93	SD	108.58	nm	544.93	DMEM with 10% FBS
	32	Zhang_2018b	Yes	nYb2O3	erm:ERM00000205	enm:ENM_0000127	Yes	ytterbium oxide nanoparticle	activating the NLRP3 inflammasomes		NA		1895		73.54	SD	10.88	nm	73.54	TEM	Hitachi H-7500																544.93	SD	108.58	nm	544.93	DMEM with 10% FBS
	32	Zhang_2018b	Yes	nYb2O3	erm:ERM00000205	enm:ENM_0000127	Yes	ytterbium oxide nanoparticle	condensed cellular size with reduced numbers of protrusions		NA		NA		73.54	SD	10.88	nm	73.54	TEM	Hitachi H-7500																544.93	SD	108.58	nm	544.93	DMEM with 10% FBS
	32	Zhang_2018b	Yes	nYb2O3	erm:ERM00000205	enm:ENM_0000127	Yes	ytterbium oxide nanoparticle	activation of Nrf2 singling pathway and increased catalase activity		478		478		73.54	SD	10.88	nm	73.54	TEM	Hitachi H-7500																294.1	SD	5.3	nm	294.1	1640 with 10% FBS
	32	Zhang_2018b	Yes	nYb2O3	erm:ERM00000205	enm:ENM_0000127	Yes	ytterbium oxide nanoparticle	activating the NLRP3 inflammasomes		NA		1895		73.54	SD	10.88	nm	73.54	TEM	Hitachi H-7500																294.1	SD	5.3	nm	294.1	1640 with 10% FBS
	32	Zhang_2018b	Yes	nYb2O3	erm:ERM00000205	enm:ENM_0000127	Yes	ytterbium oxide nanoparticle	condensed cellular size with reduced numbers of protrusions		NA		NA		73.54	SD	10.88	nm	73.54	TEM	Hitachi H-7500																294.1	SD	5.3	nm	294.1	1640 with 10% FBS
	32	Zhang_2018b	Yes	nCeO2	erm:ERM00000198	enm:ENM_9000006	No	cerium oxide nanoparticle	activation of Nrf2 singling pathway and increased catalase activity		478		478		15.26	SD	2.03	nm	15.26	TEM	Hitachi H-7500																639.28	SD	121.53	nm	639.28	water
	32	Zhang_2018b	Yes	nCeO2	erm:ERM00000198	enm:ENM_9000006	No	cerium oxide nanoparticle	activation of Nrf2 singling pathway and increased catalase activity		478		478		15.26	SD	2.03	nm	15.26	TEM	Hitachi H-7500																433.68	SD	163.27	nm	433.68	DMEM with 10% FBS
	32	Zhang_2018b	Yes	nCeO2	erm:ERM00000198	enm:ENM_9000006	No	cerium oxide nanoparticle	activation of Nrf2 singling pathway and increased catalase activity		478		478		15.26	SD	2.03	nm	15.26	TEM	Hitachi H-7500																639	SD	32.76	nm	639	1640 with 10% FBS
	32	Zhang_2018b	Yes	nTiO2	erm:ERM00000211	npo:NPO_1486	Yes	titanium dioxide nanoparticle	activation of Nrf2 singling pathway and increased catalase activity		478		478		24.47	SD	3.31	nm	24.47	TEM	Hitachi H-7500																1000.2	SD	30.28	nm	1000.2	water
	32	Zhang_2018b	Yes	nTiO2	erm:ERM00000211	npo:NPO_1486	Yes	titanium dioxide nanoparticle	increased the number and length of protrusions		NA		NA		24.47	SD	3.31	nm	24.47	TEM	Hitachi H-7500																1000.2	SD	30.28	nm	1000.2	water
	32	Zhang_2018b	Yes	nTiO2	erm:ERM00000211	npo:NPO_1486	Yes	titanium dioxide nanoparticle	activation of Nrf2 singling pathway and increased catalase activity		478		478		24.47	SD	3.31	nm	24.47	TEM	Hitachi H-7500																647.32	SD	32.65	nm	647.32	DMEM with 10% FBS
	32	Zhang_2018b	Yes	nTiO2	erm:ERM00000211	npo:NPO_1486	Yes	titanium dioxide nanoparticle	increased the number and length of protrusions		NA		NA		24.47	SD	3.31	nm	24.47	TEM	Hitachi H-7500																647.32	SD	32.65	nm	647.32	DMEM with 10% FBS
	32	Zhang_2018b	Yes	nTiO2	erm:ERM00000211	npo:NPO_1486	Yes	titanium dioxide nanoparticle	activation of Nrf2 singling pathway and increased catalase activity		478		478		24.47	SD	3.31	nm	24.47	TEM	Hitachi H-7500																678.23	SD	75.27	nm	678.23	1640 with 10% FBS
	32	Zhang_2018b	Yes	nTiO2	erm:ERM00000211	npo:NPO_1486	Yes	titanium dioxide nanoparticle	increased the number and length of protrusions		NA		NA		24.47	SD	3.31	nm	24.47	TEM	Hitachi H-7500																678.23	SD	75.27	nm	678.23	1640 with 10% FBS
	32	Zhang_2018b	Yes	nZnO	erm:ERM00000210	npo:NPO_1542	No	zinc oxide nanoparticle	activation of Nrf2 singling pathway and increased catalase activity		478		478		19.04	SD	3.55	nm	19.04	TEM	Hitachi H-7500																1085	SD	20.58	nm	1085	water
	32	Zhang_2018b	Yes	nZnO	erm:ERM00000210	npo:NPO_1542	No	zinc oxide nanoparticle	activation of post-transcriptional mechanism		NA		NA		19.04	SD	3.55	nm	19.04	TEM	Hitachi H-7500																1085	SD	20.58	nm	1085	water
	32	Zhang_2018b	Yes	nZnO	erm:ERM00000210	npo:NPO_1542	No	zinc oxide nanoparticle	increased the number and length of protrusions		NA		NA		19.04	SD	3.55	nm	19.04	TEM	Hitachi H-7500																1085	SD	20.58	nm	1085	water
	32	Zhang_2018b	Yes	nZnO	erm:ERM00000210	npo:NPO_1542	No	zinc oxide nanoparticle	activation of Nrf2 singling pathway and increased catalase activity		478		478		19.04	SD	3.55	nm	19.04	TEM	Hitachi H-7500																274.4	SD	20.49	nm	274.4	DMEM with 10% FBS
	32	Zhang_2018b	Yes	nZnO	erm:ERM00000210	npo:NPO_1542	No	zinc oxide nanoparticle	activation of post-transcriptional mechanism		NA		NA		19.04	SD	3.55	nm	19.04	TEM	Hitachi H-7500																274.4	SD	20.49	nm	274.4	DMEM with 10% FBS
	32	Zhang_2018b	Yes	nZnO	erm:ERM00000210	npo:NPO_1542	No	zinc oxide nanoparticle	increased the number and length of protrusions		NA		NA		19.04	SD	3.55	nm	19.04	TEM	Hitachi H-7500																274.4	SD	20.49	nm	274.4	DMEM with 10% FBS
	32	Zhang_2018b	Yes	nZnO	erm:ERM00000210	npo:NPO_1542	No	zinc oxide nanoparticle	activation of Nrf2 singling pathway and increased catalase activity		478		478		19.04	SD	3.55	nm	19.04	TEM	Hitachi H-7500																280.63	SD	3.91	nm	280.63	1640 with 10% FBS
	32	Zhang_2018b	Yes	nZnO	erm:ERM00000210	npo:NPO_1542	No	zinc oxide nanoparticle	activation of post-transcriptional mechanism		NA		NA		19.04	SD	3.55	nm	19.04	TEM	Hitachi H-7500																280.63	SD	3.91	nm	280.63	1640 with 10% FBS
	32	Zhang_2018b	Yes	nZnO	erm:ERM00000210	npo:NPO_1542	No	zinc oxide nanoparticle	increased the number and length of protrusions		NA		NA		19.04	SD	3.55	nm	19.04	TEM	Hitachi H-7500																280.63	SD	3.91	nm	280.63	1640 with 10% FBS
	32	Zhang_2018b	Yes	nFe3O4	erm:ERM00000213	npo:NPO_1548	No	Fe3O4 nanoparticle	activation of Nrf2 singling pathway and increased catalase activity		478		478		17.23	SD	1.66	nm	17.23	TEM	Hitachi H-7500																121.17	SD	2.07	nm	121.17	water
	32	Zhang_2018b	Yes	nFe3O4	erm:ERM00000213	npo:NPO_1548	No	Fe3O4 nanoparticle	activation of post-transcriptional mechanism		NA		NA		17.23	SD	1.66	nm	17.23	TEM	Hitachi H-7500																121.17	SD	2.07	nm	121.17	water
	32	Zhang_2018b	Yes	nFe3O4	erm:ERM00000213	npo:NPO_1548	No	Fe3O4 nanoparticle	increased the number and length of protrusions		NA		NA		17.23	SD	1.66	nm	17.23	TEM	Hitachi H-7500																121.17	SD	2.07	nm	121.17	water
	32	Zhang_2018b	Yes	nFe3O4	erm:ERM00000213	npo:NPO_1548	No	Fe3O4 nanoparticle	activation of Nrf2 singling pathway and increased catalase activity		478		478		17.23	SD	1.66	nm	17.23	TEM	Hitachi H-7500																805	SD	32.7	nm	805	DMEM with 10% FBS
	32	Zhang_2018b	Yes	nFe3O4	erm:ERM00000213	npo:NPO_1548	No	Fe3O4 nanoparticle	activation of post-transcriptional mechanism		NA		NA		17.23	SD	1.66	nm	17.23	TEM	Hitachi H-7500																805	SD	32.7	nm	805	DMEM with 10% FBS
	32	Zhang_2018b	Yes	nFe3O4	erm:ERM00000213	npo:NPO_1548	No	Fe3O4 nanoparticle	increased the number and length of protrusions		NA		NA		17.23	SD	1.66	nm	17.23	TEM	Hitachi H-7500																805	SD	32.7	nm	805	DMEM with 10% FBS
	32	Zhang_2018b	Yes	nFe3O4	erm:ERM00000213	npo:NPO_1548	No	Fe3O4 nanoparticle	activation of Nrf2 singling pathway and increased catalase activity		478		478		17.23	SD	1.66	nm	17.23	TEM	Hitachi H-7500																493.47	SD	1.73	nm	493.47	1640 with 10% FBS
	32	Zhang_2018b	Yes	nFe3O4	erm:ERM00000213	npo:NPO_1548	No	Fe3O4 nanoparticle	activation of post-transcriptional mechanism		NA		NA		17.23	SD	1.66	nm	17.23	TEM	Hitachi H-7500																493.47	SD	1.73	nm	493.47	1640 with 10% FBS
	32	Zhang_2018b	Yes	nFe3O4	erm:ERM00000213	npo:NPO_1548	No	Fe3O4 nanoparticle	increased the number and length of protrusions		NA		NA		17.23	SD	1.66	nm	17.23	TEM	Hitachi H-7500																493.47	SD	1.73	nm	493.47	1640 with 10% FBS
	32	Zhang_2018b	Yes	nFe2O3	erm:ERM00000212	npo:NPO_1550	No	Fe2O3 nanoparticle	activation of Nrf2 singling pathway and increased catalase activity		478		478		17.92	SD	1.96	nm	17.92	TEM	Hitachi H-7500																318.07	SD	18.17	nm	318.07	water
	32	Zhang_2018b	Yes	nFe2O3	erm:ERM00000212	npo:NPO_1550	No	Fe2O3 nanoparticle	promoted activities of SOD and Gpx		NA		NA		17.92	SD	1.96	nm	17.92	TEM	Hitachi H-7500																318.07	SD	18.17	nm	318.07	water
	32	Zhang_2018b	Yes	nFe2O3	erm:ERM00000212	npo:NPO_1550	No	Fe2O3 nanoparticle	activation of post-transcriptional mechanism		NA		NA		17.92	SD	1.96	nm	17.92	TEM	Hitachi H-7500																318.07	SD	18.17	nm	318.07	water
	32	Zhang_2018b	Yes	nFe2O3	erm:ERM00000212	npo:NPO_1550	No	Fe2O3 nanoparticle	increased the number and length of protrusions		NA		NA		17.92	SD	1.96	nm	17.92	TEM	Hitachi H-7500																318.07	SD	18.17	nm	318.07	water
	32	Zhang_2018b	Yes	nFe2O3	erm:ERM00000212	npo:NPO_1550	No	Fe2O3 nanoparticle	activation of Nrf2 singling pathway and increased catalase activity		478		478		17.92	SD	1.96	nm	17.92	TEM	Hitachi H-7500																68.01	SD	7.46	nm	68.01	DMEM with 10% FBS
	32	Zhang_2018b	Yes	nFe2O3	erm:ERM00000212	npo:NPO_1550	No	Fe2O3 nanoparticle	promoted activities of SOD and Gpx		NA		NA		17.92	SD	1.96	nm	17.92	TEM	Hitachi H-7500																68.01	SD	7.46	nm	68.01	DMEM with 10% FBS
	32	Zhang_2018b	Yes	nFe2O3	erm:ERM00000212	npo:NPO_1550	No	Fe2O3 nanoparticle	activation of post-transcriptional mechanism		NA		NA		17.92	SD	1.96	nm	17.92	TEM	Hitachi H-7500																68.01	SD	7.46	nm	68.01	DMEM with 10% FBS
	32	Zhang_2018b	Yes	nFe2O3	erm:ERM00000212	npo:NPO_1550	No	Fe2O3 nanoparticle	increased the number and length of protrusions		NA		NA		17.92	SD	1.96	nm	17.92	TEM	Hitachi H-7500																68.01	SD	7.46	nm	68.01	DMEM with 10% FBS
	32	Zhang_2018b	Yes	nFe2O3	erm:ERM00000212	npo:NPO_1550	No	Fe2O3 nanoparticle	activation of Nrf2 singling pathway and increased catalase activity		478		478		17.92	SD	1.96	nm	17.92	TEM	Hitachi H-7500																208.47	SD	11.19	nm	208.47	1640 with 10% FBS
	32	Zhang_2018b	Yes	nFe2O3	erm:ERM00000212	npo:NPO_1550	No	Fe2O3 nanoparticle	promoted activities of SOD and Gpx		NA		NA		17.92	SD	1.96	nm	17.92	TEM	Hitachi H-7500																208.47	SD	11.19	nm	208.47	1640 with 10% FBS
	32	Zhang_2018b	Yes	nFe2O3	erm:ERM00000212	npo:NPO_1550	No	Fe2O3 nanoparticle	activation of post-transcriptional mechanism		NA		NA		17.92	SD	1.96	nm	17.92	TEM	Hitachi H-7500																208.47	SD	11.19	nm	208.47	1640 with 10% FBS
	32	Zhang_2018b	Yes	nFe2O3	erm:ERM00000212	npo:NPO_1550	No	Fe2O3 nanoparticle	increased the number and length of protrusions		NA		NA		17.92	SD	1.96	nm	17.92	TEM	Hitachi H-7500																208.47	SD	11.19	nm	208.47	1640 with 10% FBS
	35	Duan_2016	Yes	CoO	erm:ERM00000220	enm:ENM_0000118	Yes	cobalt oxide nanoparticle	induction of oxidative stress (CoO > Fe3O4 ≫ SiO2)		1753		1364									<100	nm														199	SD	1	nm	199	at a concentration of 50 μg/mL in RPMI culture medium	DLS
	35	Duan_2016	Yes	CoO	erm:ERM00000220	enm:ENM_0000118	Yes	cobalt oxide nanoparticle	induction of oxidative stress (CoO > Fe3O4 ≫ SiO2)		1753		257									<100	nm														199	SD	1	nm	199	at a concentration of 50 μg/mL in RPMI culture medium	DLS
	35	Duan_2016	Yes	CoO	erm:ERM00000220	enm:ENM_0000118	Yes	cobalt oxide nanoparticle	induction of oxidative stress (CoO > Fe3O4 ≫ SiO2)		1753		1115									<100	nm														199	SD	1	nm	199	at a concentration of 50 μg/mL in RPMI culture medium	DLS
	35	Duan_2016	Yes	CoO	erm:ERM00000220	enm:ENM_0000118	Yes	cobalt oxide nanoparticle	induction of oxidative stress (CoO > Fe3O4 ≫ SiO2)		1753		249									<100	nm														199	SD	1	nm	199	at a concentration of 50 μg/mL in RPMI culture medium	DLS
	35	Duan_2016	Yes	CoO	erm:ERM00000220	enm:ENM_0000118	Yes	cobalt oxide nanoparticle	induction of oxidative stress (CoO > Fe3O4 ≫ SiO2)		1753		1278									<100	nm														199	SD	1	nm	199	at a concentration of 50 μg/mL in RPMI culture medium	DLS
	35	Duan_2016	Yes	CoO	erm:ERM00000220	enm:ENM_0000118	Yes	cobalt oxide nanoparticle	induction of oxidative stress (CoO > Fe3O4 ≫ SiO2)		1753		1753									<100	nm														199	SD	1	nm	199	at a concentration of 50 μg/mL in RPMI culture medium	DLS
	35	Duan_2016	Yes	CoO	erm:ERM00000220	enm:ENM_0000118	Yes	cobalt oxide nanoparticle	induction of oxidative stress (CoO > Fe3O4 ≫ SiO2)		1753		1592									<100	nm														199	SD	1	nm	199	at a concentration of 50 μg/mL in RPMI culture medium	DLS
	35	Duan_2016	Yes	CoO	erm:ERM00000220	enm:ENM_0000118	Yes	cobalt oxide nanoparticle	induction of oxidative stress (CoO > Fe3O4 ≫ SiO2)		1592		1364									<100	nm														199	SD	1	nm	199	at a concentration of 50 μg/mL in RPMI culture medium	DLS
	35	Duan_2016	Yes	CoO	erm:ERM00000220	enm:ENM_0000118	Yes	cobalt oxide nanoparticle	induction of oxidative stress (CoO > Fe3O4 ≫ SiO2)		1592		257									<100	nm														199	SD	1	nm	199	at a concentration of 50 μg/mL in RPMI culture medium	DLS
	35	Duan_2016	Yes	CoO	erm:ERM00000220	enm:ENM_0000118	Yes	cobalt oxide nanoparticle	induction of oxidative stress (CoO > Fe3O4 ≫ SiO2)		1592		1115									<100	nm														199	SD	1	nm	199	at a concentration of 50 μg/mL in RPMI culture medium	DLS
	35	Duan_2016	Yes	CoO	erm:ERM00000220	enm:ENM_0000118	Yes	cobalt oxide nanoparticle	induction of oxidative stress (CoO > Fe3O4 ≫ SiO2)		1592		249									<100	nm														199	SD	1	nm	199	at a concentration of 50 μg/mL in RPMI culture medium	DLS
	35	Duan_2016	Yes	CoO	erm:ERM00000220	enm:ENM_0000118	Yes	cobalt oxide nanoparticle	induction of oxidative stress (CoO > Fe3O4 ≫ SiO2)		1592		1278									<100	nm														199	SD	1	nm	199	at a concentration of 50 μg/mL in RPMI culture medium	DLS
	35	Duan_2016	Yes	CoO	erm:ERM00000220	enm:ENM_0000118	Yes	cobalt oxide nanoparticle	induction of oxidative stress (CoO > Fe3O4 ≫ SiO2)		1592		1753									<100	nm														199	SD	1	nm	199	at a concentration of 50 μg/mL in RPMI culture medium	DLS
	35	Duan_2016	Yes	CoO	erm:ERM00000220	enm:ENM_0000118	Yes	cobalt oxide nanoparticle	induction of oxidative stress (CoO > Fe3O4 ≫ SiO2)		1592		1592									<100	nm														199	SD	1	nm	199	at a concentration of 50 μg/mL in RPMI culture medium	DLS
	35	Duan_2016	Yes	CoO	erm:ERM00000220	enm:ENM_0000118	Yes	cobalt oxide nanoparticle	induction of oxidative stress (CoO > Fe3O4 ≫ SiO2)		257		1364									<100	nm														199	SD	1	nm	199	at a concentration of 50 μg/mL in RPMI culture medium	DLS
	35	Duan_2016	Yes	CoO	erm:ERM00000220	enm:ENM_0000118	Yes	cobalt oxide nanoparticle	induction of oxidative stress (CoO > Fe3O4 ≫ SiO2)		257		257									<100	nm														199	SD	1	nm	199	at a concentration of 50 μg/mL in RPMI culture medium	DLS
	35	Duan_2016	Yes	CoO	erm:ERM00000220	enm:ENM_0000118	Yes	cobalt oxide nanoparticle	induction of oxidative stress (CoO > Fe3O4 ≫ SiO2)		257		1115									<100	nm														199	SD	1	nm	199	at a concentration of 50 μg/mL in RPMI culture medium	DLS
	35	Duan_2016	Yes	CoO	erm:ERM00000220	enm:ENM_0000118	Yes	cobalt oxide nanoparticle	induction of oxidative stress (CoO > Fe3O4 ≫ SiO2)		257		249									<100	nm														199	SD	1	nm	199	at a concentration of 50 μg/mL in RPMI culture medium	DLS
	35	Duan_2016	Yes	CoO	erm:ERM00000220	enm:ENM_0000118	Yes	cobalt oxide nanoparticle	induction of oxidative stress (CoO > Fe3O4 ≫ SiO2)		257		1278									<100	nm														199	SD	1	nm	199	at a concentration of 50 μg/mL in RPMI culture medium	DLS
	35	Duan_2016	Yes	CoO	erm:ERM00000220	enm:ENM_0000118	Yes	cobalt oxide nanoparticle	induction of oxidative stress (CoO > Fe3O4 ≫ SiO2)		257		1753									<100	nm														199	SD	1	nm	199	at a concentration of 50 μg/mL in RPMI culture medium	DLS
	35	Duan_2016	Yes	CoO	erm:ERM00000220	enm:ENM_0000118	Yes	cobalt oxide nanoparticle	induction of oxidative stress (CoO > Fe3O4 ≫ SiO2)		257		1592									<100	nm														199	SD	1	nm	199	at a concentration of 50 μg/mL in RPMI culture medium	DLS
	35	Duan_2016	Yes	CoO	erm:ERM00000220	enm:ENM_0000118	Yes	cobalt oxide nanoparticle	disrupt macrophage function		NA		NA									<100	nm														199	SD	1	nm	199	at a concentration of 50 μg/mL in RPMI culture medium	DLS
	35	Duan_2016	Yes	SiO2	erm:ERM00000218	npo:NPO_1373	No	silica oxide nanoparticle	induction of oxidative stress (CoO > Fe3O4 ≫ SiO2)		1753		1364									15	nm														40	SD	2	nm	40	at a concentration of 50 μg/mL in RPMI culture medium	DLS
	35	Duan_2016	Yes	SiO2	erm:ERM00000218	npo:NPO_1373	No	silica oxide nanoparticle	induction of oxidative stress (CoO > Fe3O4 ≫ SiO2)		1753		257									15	nm														40	SD	2	nm	40	at a concentration of 50 μg/mL in RPMI culture medium	DLS
	35	Duan_2016	Yes	SiO2	erm:ERM00000218	npo:NPO_1373	No	silica oxide nanoparticle	induction of oxidative stress (CoO > Fe3O4 ≫ SiO2)		1753		1115									15	nm														40	SD	2	nm	40	at a concentration of 50 μg/mL in RPMI culture medium	DLS
	35	Duan_2016	Yes	SiO2	erm:ERM00000218	npo:NPO_1373	No	silica oxide nanoparticle	induction of oxidative stress (CoO > Fe3O4 ≫ SiO2)		1753		249									15	nm														40	SD	2	nm	40	at a concentration of 50 μg/mL in RPMI culture medium	DLS
	35	Duan_2016	Yes	SiO2	erm:ERM00000218	npo:NPO_1373	No	silica oxide nanoparticle	induction of oxidative stress (CoO > Fe3O4 ≫ SiO2)		1753		1278									15	nm														40	SD	2	nm	40	at a concentration of 50 μg/mL in RPMI culture medium	DLS
	35	Duan_2016	Yes	SiO2	erm:ERM00000218	npo:NPO_1373	No	silica oxide nanoparticle	induction of oxidative stress (CoO > Fe3O4 ≫ SiO2)		1753		1753									15	nm														40	SD	2	nm	40	at a concentration of 50 μg/mL in RPMI culture medium	DLS
	35	Duan_2016	Yes	SiO2	erm:ERM00000218	npo:NPO_1373	No	silica oxide nanoparticle	induction of oxidative stress (CoO > Fe3O4 ≫ SiO2)		1753		1592									15	nm														40	SD	2	nm	40	at a concentration of 50 μg/mL in RPMI culture medium	DLS
	35	Duan_2016	Yes	SiO2	erm:ERM00000218	npo:NPO_1373	No	silica oxide nanoparticle	induction of oxidative stress (CoO > Fe3O4 ≫ SiO2)		1592		1364									15	nm														40	SD	2	nm	40	at a concentration of 50 μg/mL in RPMI culture medium	DLS
	35	Duan_2016	Yes	SiO2	erm:ERM00000218	npo:NPO_1373	No	silica oxide nanoparticle	induction of oxidative stress (CoO > Fe3O4 ≫ SiO2)		1592		257									15	nm														40	SD	2	nm	40	at a concentration of 50 μg/mL in RPMI culture medium	DLS
	35	Duan_2016	Yes	SiO2	erm:ERM00000218	npo:NPO_1373	No	silica oxide nanoparticle	induction of oxidative stress (CoO > Fe3O4 ≫ SiO2)		1592		1115									15	nm														40	SD	2	nm	40	at a concentration of 50 μg/mL in RPMI culture medium	DLS
	35	Duan_2016	Yes	SiO2	erm:ERM00000218	npo:NPO_1373	No	silica oxide nanoparticle	induction of oxidative stress (CoO > Fe3O4 ≫ SiO2)		1592		249									15	nm														40	SD	2	nm	40	at a concentration of 50 μg/mL in RPMI culture medium	DLS
	35	Duan_2016	Yes	SiO2	erm:ERM00000218	npo:NPO_1373	No	silica oxide nanoparticle	induction of oxidative stress (CoO > Fe3O4 ≫ SiO2)		1592		1278									15	nm														40	SD	2	nm	40	at a concentration of 50 μg/mL in RPMI culture medium	DLS
	35	Duan_2016	Yes	SiO2	erm:ERM00000218	npo:NPO_1373	No	silica oxide nanoparticle	induction of oxidative stress (CoO > Fe3O4 ≫ SiO2)		1592		1753									15	nm														40	SD	2	nm	40	at a concentration of 50 μg/mL in RPMI culture medium	DLS
	35	Duan_2016	Yes	SiO2	erm:ERM00000218	npo:NPO_1373	No	silica oxide nanoparticle	induction of oxidative stress (CoO > Fe3O4 ≫ SiO2)		1592		1592									15	nm														40	SD	2	nm	40	at a concentration of 50 μg/mL in RPMI culture medium	DLS
	35	Duan_2016	Yes	SiO2	erm:ERM00000218	npo:NPO_1373	No	silica oxide nanoparticle	induction of oxidative stress (CoO > Fe3O4 ≫ SiO2)		257		1364									15	nm														40	SD	2	nm	40	at a concentration of 50 μg/mL in RPMI culture medium	DLS
	35	Duan_2016	Yes	SiO2	erm:ERM00000218	npo:NPO_1373	No	silica oxide nanoparticle	induction of oxidative stress (CoO > Fe3O4 ≫ SiO2)		257		257									15	nm														40	SD	2	nm	40	at a concentration of 50 μg/mL in RPMI culture medium	DLS
	35	Duan_2016	Yes	SiO2	erm:ERM00000218	npo:NPO_1373	No	silica oxide nanoparticle	induction of oxidative stress (CoO > Fe3O4 ≫ SiO2)		257		1115									15	nm														40	SD	2	nm	40	at a concentration of 50 μg/mL in RPMI culture medium	DLS
	35	Duan_2016	Yes	SiO2	erm:ERM00000218	npo:NPO_1373	No	silica oxide nanoparticle	induction of oxidative stress (CoO > Fe3O4 ≫ SiO2)		257		249									15	nm														40	SD	2	nm	40	at a concentration of 50 μg/mL in RPMI culture medium	DLS
	35	Duan_2016	Yes	SiO2	erm:ERM00000218	npo:NPO_1373	No	silica oxide nanoparticle	induction of oxidative stress (CoO > Fe3O4 ≫ SiO2)		257		1278									15	nm														40	SD	2	nm	40	at a concentration of 50 μg/mL in RPMI culture medium	DLS
	35	Duan_2016	Yes	SiO2	erm:ERM00000218	npo:NPO_1373	No	silica oxide nanoparticle	induction of oxidative stress (CoO > Fe3O4 ≫ SiO2)		257		1753									15	nm														40	SD	2	nm	40	at a concentration of 50 μg/mL in RPMI culture medium	DLS
	35	Duan_2016	Yes	SiO2	erm:ERM00000218	npo:NPO_1373	No	silica oxide nanoparticle	induction of oxidative stress (CoO > Fe3O4 ≫ SiO2)		257		1592									15	nm														40	SD	2	nm	40	at a concentration of 50 μg/mL in RPMI culture medium	DLS
	35	Duan_2016	Yes	SiO2	erm:ERM00000218	npo:NPO_1373	No	silica oxide nanoparticle	disrupt macrophage function		NA		NA									15	nm														40	SD	2	nm	40	at a concentration of 50 μg/mL in RPMI culture medium	DLS
	35	Duan_2016	Yes	Fe3O4	erm:ERM00000219	npo:NPO_1548	No	Fe3O4 nanoparticle	induction of oxidative stress (CoO > Fe3O4 ≫ SiO2)		1753		1364		13			nm	13																		216	SD	3	nm	216	at a concentration of 50 μg/mL in RPMI culture medium	DLS
	35	Duan_2016	Yes	Fe3O4	erm:ERM00000219	npo:NPO_1548	No	Fe3O4 nanoparticle	induction of oxidative stress (CoO > Fe3O4 ≫ SiO2)		1753		257		13			nm	13																		216	SD	3	nm	216	at a concentration of 50 μg/mL in RPMI culture medium	DLS
	35	Duan_2016	Yes	Fe3O4	erm:ERM00000219	npo:NPO_1548	No	Fe3O4 nanoparticle	induction of oxidative stress (CoO > Fe3O4 ≫ SiO2)		1753		1115		13			nm	13																		216	SD	3	nm	216	at a concentration of 50 μg/mL in RPMI culture medium	DLS
	35	Duan_2016	Yes	Fe3O4	erm:ERM00000219	npo:NPO_1548	No	Fe3O4 nanoparticle	induction of oxidative stress (CoO > Fe3O4 ≫ SiO2)		1753		249		13			nm	13																		216	SD	3	nm	216	at a concentration of 50 μg/mL in RPMI culture medium	DLS
	35	Duan_2016	Yes	Fe3O4	erm:ERM00000219	npo:NPO_1548	No	Fe3O4 nanoparticle	induction of oxidative stress (CoO > Fe3O4 ≫ SiO2)		1753		1278		13			nm	13																		216	SD	3	nm	216	at a concentration of 50 μg/mL in RPMI culture medium	DLS
	35	Duan_2016	Yes	Fe3O4	erm:ERM00000219	npo:NPO_1548	No	Fe3O4 nanoparticle	induction of oxidative stress (CoO > Fe3O4 ≫ SiO2)		1753		1753		13			nm	13																		216	SD	3	nm	216	at a concentration of 50 μg/mL in RPMI culture medium	DLS
	35	Duan_2016	Yes	Fe3O4	erm:ERM00000219	npo:NPO_1548	No	Fe3O4 nanoparticle	induction of oxidative stress (CoO > Fe3O4 ≫ SiO2)		1753		1592		13			nm	13																		216	SD	3	nm	216	at a concentration of 50 μg/mL in RPMI culture medium	DLS
	35	Duan_2016	Yes	Fe3O4	erm:ERM00000219	npo:NPO_1548	No	Fe3O4 nanoparticle	induction of oxidative stress (CoO > Fe3O4 ≫ SiO2)		1592		1364		13			nm	13																		216	SD	3	nm	216	at a concentration of 50 μg/mL in RPMI culture medium	DLS
	35	Duan_2016	Yes	Fe3O4	erm:ERM00000219	npo:NPO_1548	No	Fe3O4 nanoparticle	induction of oxidative stress (CoO > Fe3O4 ≫ SiO2)		1592		257		13			nm	13																		216	SD	3	nm	216	at a concentration of 50 μg/mL in RPMI culture medium	DLS
	35	Duan_2016	Yes	Fe3O4	erm:ERM00000219	npo:NPO_1548	No	Fe3O4 nanoparticle	induction of oxidative stress (CoO > Fe3O4 ≫ SiO2)		1592		1115		13			nm	13																		216	SD	3	nm	216	at a concentration of 50 μg/mL in RPMI culture medium	DLS
	35	Duan_2016	Yes	Fe3O4	erm:ERM00000219	npo:NPO_1548	No	Fe3O4 nanoparticle	induction of oxidative stress (CoO > Fe3O4 ≫ SiO2)		1592		249		13			nm	13																		216	SD	3	nm	216	at a concentration of 50 μg/mL in RPMI culture medium	DLS
	35	Duan_2016	Yes	Fe3O4	erm:ERM00000219	npo:NPO_1548	No	Fe3O4 nanoparticle	induction of oxidative stress (CoO > Fe3O4 ≫ SiO2)		1592		1278		13			nm	13																		216	SD	3	nm	216	at a concentration of 50 μg/mL in RPMI culture medium	DLS
	35	Duan_2016	Yes	Fe3O4	erm:ERM00000219	npo:NPO_1548	No	Fe3O4 nanoparticle	induction of oxidative stress (CoO > Fe3O4 ≫ SiO2)		1592		1753		13			nm	13																		216	SD	3	nm	216	at a concentration of 50 μg/mL in RPMI culture medium	DLS
	35	Duan_2016	Yes	Fe3O4	erm:ERM00000219	npo:NPO_1548	No	Fe3O4 nanoparticle	induction of oxidative stress (CoO > Fe3O4 ≫ SiO2)		1592		1592		13			nm	13																		216	SD	3	nm	216	at a concentration of 50 μg/mL in RPMI culture medium	DLS
	35	Duan_2016	Yes	Fe3O4	erm:ERM00000219	npo:NPO_1548	No	Fe3O4 nanoparticle	induction of oxidative stress (CoO > Fe3O4 ≫ SiO2)		257		1364		13			nm	13																		216	SD	3	nm	216	at a concentration of 50 μg/mL in RPMI culture medium	DLS
	35	Duan_2016	Yes	Fe3O4	erm:ERM00000219	npo:NPO_1548	No	Fe3O4 nanoparticle	induction of oxidative stress (CoO > Fe3O4 ≫ SiO2)		257		257		13			nm	13																		216	SD	3	nm	216	at a concentration of 50 μg/mL in RPMI culture medium	DLS
	35	Duan_2016	Yes	Fe3O4	erm:ERM00000219	npo:NPO_1548	No	Fe3O4 nanoparticle	induction of oxidative stress (CoO > Fe3O4 ≫ SiO2)		257		1115		13			nm	13																		216	SD	3	nm	216	at a concentration of 50 μg/mL in RPMI culture medium	DLS
	35	Duan_2016	Yes	Fe3O4	erm:ERM00000219	npo:NPO_1548	No	Fe3O4 nanoparticle	induction of oxidative stress (CoO > Fe3O4 ≫ SiO2)		257		249		13			nm	13																		216	SD	3	nm	216	at a concentration of 50 μg/mL in RPMI culture medium	DLS
	35	Duan_2016	Yes	Fe3O4	erm:ERM00000219	npo:NPO_1548	No	Fe3O4 nanoparticle	induction of oxidative stress (CoO > Fe3O4 ≫ SiO2)		257		1278		13			nm	13																		216	SD	3	nm	216	at a concentration of 50 μg/mL in RPMI culture medium	DLS
	35	Duan_2016	Yes	Fe3O4	erm:ERM00000219	npo:NPO_1548	No	Fe3O4 nanoparticle	induction of oxidative stress (CoO > Fe3O4 ≫ SiO2)		257		1753		13			nm	13																		216	SD	3	nm	216	at a concentration of 50 μg/mL in RPMI culture medium	DLS
	35	Duan_2016	Yes	Fe3O4	erm:ERM00000219	npo:NPO_1548	No	Fe3O4 nanoparticle	induction of oxidative stress (CoO > Fe3O4 ≫ SiO2)		257		1592		13			nm	13																		216	SD	3	nm	216	at a concentration of 50 μg/mL in RPMI culture medium	DLS
	35	Duan_2016	Yes	Fe3O4	erm:ERM00000219	npo:NPO_1548	No	Fe3O4 nanoparticle	disrupt macrophage function		NA		NA		13			nm	13																		216	SD	3	nm	216	at a concentration of 50 μg/mL in RPMI culture medium	DLS
	40	Pavan_2017	Yes	crystalline silica particles	erm:ERM00000251	npo:NPO_1373	No	crystalline silica particles	Direct stress of epithelium		NA		1586
	40	Pavan_2017	Yes	crystalline silica particles	erm:ERM00000251	npo:NPO_1373	No	crystalline silica particles	Alveolar Macrophage activation		NA		1198
	40	Pavan_2017	Yes	crystalline silica particles	erm:ERM00000251	npo:NPO_1373	No	crystalline silica particles	Alveolar Macrophage activation		NA		1754
	40	Pavan_2017	Yes	crystalline silica particles	erm:ERM00000251	npo:NPO_1373	No	crystalline silica particles	reactions with endogenous molecules		NA		NA
	40	Pavan_2017	Yes	crystalline silica particles	erm:ERM00000251	npo:NPO_1373	No	crystalline silica particles	surface silanol disorganization		NA		NA
	40	Pavan_2017	Yes	crystalline silica particles	erm:ERM00000251	npo:NPO_1373	No	crystalline silica particles	inducing membranolysis		NA		169
	40	Pavan_2017	Yes	crystalline silica particles	erm:ERM00000251	npo:NPO_1373	No	crystalline silica particles	inducing membranolysis		NA		1498
	44	Chen_2017	Yes	GO	erm:ERM00000141	enm:ENM_0000117	Yes	graphene oxide	Alter genome methylation		NA		1773	length	684	SD	65	nm	684	TEM	Hitachi H-7500
	44	Chen_2017	Yes	GO	erm:ERM00000141	enm:ENM_0000117	Yes	graphene oxide	Alter genome methylation		NA		1778	length	684	SD	65	nm	684	TEM	Hitachi H-7500
	44	Chen_2017	Yes	GO	erm:ERM00000141	enm:ENM_0000117	Yes	graphene oxide	Alter genome methylation		NA		1622	length	684	SD	65	nm	684	TEM	Hitachi H-7500
	44	Chen_2017	Yes	GO	erm:ERM00000141	enm:ENM_0000117	Yes	graphene oxide	Alter genome methylation		NA		1827	length	684	SD	65	nm	684	TEM	Hitachi H-7500
	44	Chen_2017	Yes	GO	erm:ERM00000141	enm:ENM_0000117	Yes	graphene oxide	Alter genome methylation		NA		1620	length	684	SD	65	nm	684	TEM	Hitachi H-7500
	44	Chen_2017	Yes	GO	erm:ERM00000141	enm:ENM_0000117	Yes	graphene oxide	Alter genome methylation		NA		1773	thickness	1			nm		TEM
	44	Chen_2017	Yes	GO	erm:ERM00000141	enm:ENM_0000117	Yes	graphene oxide	Alter genome methylation		NA		1778	thickness	1			nm		TEM
	44	Chen_2017	Yes	GO	erm:ERM00000141	enm:ENM_0000117	Yes	graphene oxide	Alter genome methylation		NA		1622	thickness	1			nm		TEM
	44	Chen_2017	Yes	GO	erm:ERM00000141	enm:ENM_0000117	Yes	graphene oxide	Alter genome methylation		NA		1827	thickness	1			nm		TEM
	44	Chen_2017	Yes	GO	erm:ERM00000141	enm:ENM_0000117	Yes	graphene oxide	Alter genome methylation		NA		1620	thickness	1			nm		TEM
	44	Chen_2017	Yes	GO	erm:ERM00000141	enm:ENM_0000117	Yes	graphene oxide	Alter genome methylation		NA		1773	length	684	SD	65	nm	684	TEM	Hitachi H-7500
	44	Chen_2017	Yes	GO	erm:ERM00000141	enm:ENM_0000117	Yes	graphene oxide	Alter genome methylation		NA		1778	length	684	SD	65	nm	684	TEM	Hitachi H-7500
	44	Chen_2017	Yes	GO	erm:ERM00000141	enm:ENM_0000117	Yes	graphene oxide	Alter genome methylation		NA		1622	length	684	SD	65	nm	684	TEM	Hitachi H-7500
	44	Chen_2017	Yes	GO	erm:ERM00000141	enm:ENM_0000117	Yes	graphene oxide	Alter genome methylation		NA		1827	length	684	SD	65	nm	684	TEM	Hitachi H-7500
	44	Chen_2017	Yes	GO	erm:ERM00000141	enm:ENM_0000117	Yes	graphene oxide	Alter genome methylation		NA		1620	length	684	SD	65	nm	684	TEM	Hitachi H-7500
	44	Chen_2017	Yes	GO	erm:ERM00000141	enm:ENM_0000117	Yes	graphene oxide	Alter genome methylation		NA		1773	thickness	1			nm		TEM
	44	Chen_2017	Yes	GO	erm:ERM00000141	enm:ENM_0000117	Yes	graphene oxide	Alter genome methylation		NA		1778	thickness	1			nm		TEM
	44	Chen_2017	Yes	GO	erm:ERM00000141	enm:ENM_0000117	Yes	graphene oxide	Alter genome methylation		NA		1622	thickness	1			nm		TEM
	44	Chen_2017	Yes	GO	erm:ERM00000141	enm:ENM_0000117	Yes	graphene oxide	Alter genome methylation		NA		1827	thickness	1			nm		TEM
	44	Chen_2017	Yes	GO	erm:ERM00000141	enm:ENM_0000117	Yes	graphene oxide	Alter genome methylation		NA		1620	thickness	1			nm		TEM
	44	Chen_2017	Yes	GO	erm:ERM00000141	enm:ENM_0000117	Yes	graphene oxide	Alter genome methylation		NA		1773	length	684	SD	65	nm	684	TEM	Hitachi H-7500
	44	Chen_2017	Yes	GO	erm:ERM00000141	enm:ENM_0000117	Yes	graphene oxide	Alter genome methylation		NA		1778	length	684	SD	65	nm	684	TEM	Hitachi H-7500
	44	Chen_2017	Yes	GO	erm:ERM00000141	enm:ENM_0000117	Yes	graphene oxide	Alter genome methylation		NA		1622	length	684	SD	65	nm	684	TEM	Hitachi H-7500
	44	Chen_2017	Yes	GO	erm:ERM00000141	enm:ENM_0000117	Yes	graphene oxide	Alter genome methylation		NA		1827	length	684	SD	65	nm	684	TEM	Hitachi H-7500
	44	Chen_2017	Yes	GO	erm:ERM00000141	enm:ENM_0000117	Yes	graphene oxide	Alter genome methylation		NA		1620	length	684	SD	65	nm	684	TEM	Hitachi H-7500
	44	Chen_2017	Yes	GO	erm:ERM00000141	enm:ENM_0000117	Yes	graphene oxide	Alter genome methylation		NA		1773	thickness	1			nm		TEM
	44	Chen_2017	Yes	GO	erm:ERM00000141	enm:ENM_0000117	Yes	graphene oxide	Alter genome methylation		NA		1778	thickness	1			nm		TEM
	44	Chen_2017	Yes	GO	erm:ERM00000141	enm:ENM_0000117	Yes	graphene oxide	Alter genome methylation		NA		1622	thickness	1			nm		TEM
	44	Chen_2017	Yes	GO	erm:ERM00000141	enm:ENM_0000117	Yes	graphene oxide	Alter genome methylation		NA		1827	thickness	1			nm		TEM
	44	Chen_2017	Yes	GO	erm:ERM00000141	enm:ENM_0000117	Yes	graphene oxide	Alter genome methylation		NA		1620	thickness	1			nm		TEM
	44	Chen_2017	Yes	nTiO2	erm:ERM00000142	npo:NPO_1486	Yes	titanium dioxide nanoparticle	No effect		NA		NA																	25			nm	25	TEM		2321	SD	248	nm	2321	ddH2O and culture medium
	44	Chen_2017	Yes	nTiO2	erm:ERM00000142	npo:NPO_1486	Yes	titanium dioxide nanoparticle	No effect		NA		NA																	25			nm	25	TEM		2321	SD	248	nm	2321	ddH2O and culture medium
	44	Chen_2017	Yes	nTiO2	erm:ERM00000142	npo:NPO_1486	Yes	titanium dioxide nanoparticle	No effect		NA		NA																	25			nm	25	TEM		2321	SD	248	nm	2321	ddH2O and culture medium
	44	Chen_2017	Yes	nZnO	erm:ERM00000310	npo:NPO_1542	Yes	zinc oxide nanoparticle	No effect		NA		NA																	20			nm	20	TEM		1441	SD	69	nm	1441	ddH2O and culture medium
	44	Chen_2017	Yes	nZnO	erm:ERM00000310	npo:NPO_1542	Yes	zinc oxide nanoparticle	No effect		NA		NA																	20			nm	20	TEM		1441	SD	69	nm	1441	ddH2O and culture medium
	44	Chen_2017	Yes	nZnO	erm:ERM00000310	npo:NPO_1542	Yes	zinc oxide nanoparticle	No effect		NA		NA																	20			nm	20	TEM		1441	SD	69	nm	1441	ddH2O and culture medium
	44	Chen_2017	Yes	AgNPs	erm:ERM00000138	npo:NPO_1892	Yes	silver nanoparticle	Alter genome methylation		NA		1773																	25			nm	25	TEM		79	SD	1	nm	79	ddH2O and culture medium
	44	Chen_2017	Yes	AgNPs	erm:ERM00000138	npo:NPO_1892	Yes	silver nanoparticle	Alter genome methylation		NA		1778																	25			nm	25	TEM		79	SD	1	nm	79	ddH2O and culture medium
	44	Chen_2017	Yes	AgNPs	erm:ERM00000138	npo:NPO_1892	Yes	silver nanoparticle	Alter genome methylation		NA		1622																	25			nm	25	TEM		79	SD	1	nm	79	ddH2O and culture medium
	44	Chen_2017	Yes	AgNPs	erm:ERM00000138	npo:NPO_1892	Yes	silver nanoparticle	Alter genome methylation		NA		1827																	25			nm	25	TEM		79	SD	1	nm	79	ddH2O and culture medium
	44	Chen_2017	Yes	AgNPs	erm:ERM00000138	npo:NPO_1892	Yes	silver nanoparticle	Alter genome methylation		NA		1620																	25			nm	25	TEM		79	SD	1	nm	79	ddH2O and culture medium
	44	Chen_2017	Yes	AgNPs	erm:ERM00000138	npo:NPO_1892	Yes	silver nanoparticle	Alter genome methylation		NA		1773																	25			nm	25	TEM		79	SD	1	nm	79	ddH2O and culture medium
	44	Chen_2017	Yes	AgNPs	erm:ERM00000138	npo:NPO_1892	Yes	silver nanoparticle	Alter genome methylation		NA		1778																	25			nm	25	TEM		79	SD	1	nm	79	ddH2O and culture medium
	44	Chen_2017	Yes	AgNPs	erm:ERM00000138	npo:NPO_1892	Yes	silver nanoparticle	Alter genome methylation		NA		1622																	25			nm	25	TEM		79	SD	1	nm	79	ddH2O and culture medium
	44	Chen_2017	Yes	AgNPs	erm:ERM00000138	npo:NPO_1892	Yes	silver nanoparticle	Alter genome methylation		NA		1827																	25			nm	25	TEM		79	SD	1	nm	79	ddH2O and culture medium
	44	Chen_2017	Yes	AgNPs	erm:ERM00000138	npo:NPO_1892	Yes	silver nanoparticle	Alter genome methylation		NA		1620																	25			nm	25	TEM		79	SD	1	nm	79	ddH2O and culture medium
	44	Chen_2017	Yes	AgNPs	erm:ERM00000138	npo:NPO_1892	Yes	silver nanoparticle	Alter genome methylation		NA		1773																	25			nm	25	TEM		79	SD	1	nm	79	ddH2O and culture medium
	44	Chen_2017	Yes	AgNPs	erm:ERM00000138	npo:NPO_1892	Yes	silver nanoparticle	Alter genome methylation		NA		1778																	25			nm	25	TEM		79	SD	1	nm	79	ddH2O and culture medium
	44	Chen_2017	Yes	AgNPs	erm:ERM00000138	npo:NPO_1892	Yes	silver nanoparticle	Alter genome methylation		NA		1622																	25			nm	25	TEM		79	SD	1	nm	79	ddH2O and culture medium
	44	Chen_2017	Yes	AgNPs	erm:ERM00000138	npo:NPO_1892	Yes	silver nanoparticle	Alter genome methylation		NA		1827																	25			nm	25	TEM		79	SD	1	nm	79	ddH2O and culture medium
	44	Chen_2017	Yes	AgNPs	erm:ERM00000138	npo:NPO_1892	Yes	silver nanoparticle	Alter genome methylation		NA		1620																	25			nm	25	TEM		79	SD	1	nm	79	ddH2O and culture medium
	44	Chen_2017	Yes	AuNPs	erm:ERM00000139	npo:NPO_401	Yes	gold nanoparticle	No effect		NA		NA																	50			nm	50	TEM		74	SD	2	nm	74	ddH2O and culture medium
	44	Chen_2017	Yes	AuNPs	erm:ERM00000139	npo:NPO_401	Yes	gold nanoparticle	No effect		NA		NA																	50			nm	50	TEM		74	SD	2	nm	74	ddH2O and culture medium
	44	Chen_2017	Yes	AuNPs	erm:ERM00000139	npo:NPO_401	Yes	gold nanoparticle	No effect		NA		NA																	50			nm	50	TEM		74	SD	2	nm	74	ddH2O and culture medium
	44	Chen_2017	Yes	CNT	erm:ERM00000140	npo:NPO_606	Yes	carbon nanotubes	No effect		NA		NA	length	392	SD	57	nm	392	TEM	Hitachi H-7500									22-25			nm	23.5	TEM
	44	Chen_2017	Yes	CNT	erm:ERM00000140	npo:NPO_606	Yes	carbon nanotubes	No effect		NA		NA	length	392	SD	57	nm	392	TEM	Hitachi H-7500									22-25			nm	23.5	TEM
	44	Chen_2017	Yes	CNT	erm:ERM00000140	npo:NPO_606	Yes	carbon nanotubes	No effect		NA		NA	length	392	SD	57	nm	392	TEM	Hitachi H-7500									22-25			nm	23.5	TEM
	44	Chen_2017	Yes	CNT	erm:ERM00000140	npo:NPO_606	Yes	carbon nanotubes	No effect		NA		NA	length	392	SD	57	nm	392	TEM	Hitachi H-7500									44540			nm	11	TEM
	44	Chen_2017	Yes	CNT	erm:ERM00000140	npo:NPO_606	Yes	carbon nanotubes	No effect		NA		NA	length	392	SD	57	nm	392	TEM	Hitachi H-7500									44540			nm	11	TEM
	44	Chen_2017	Yes	CNT	erm:ERM00000140	npo:NPO_606	Yes	carbon nanotubes	No effect		NA		NA	length	392	SD	57	nm	392	TEM	Hitachi H-7500									44540			nm	11	TEM
	45	Barosova_2020	Yes	Silica	erm:ERM00000273	npo:NPO_1373	No	silica quartz particles DQ12	Interaction with lung cells		1495		1495
	45	Barosova_2020	Yes	MWCNTS (Mitsui-7)	erm:ERM00000272	npo:NPO_354	Yes	multi-walled carbon nanotubes	Interaction with lung cells		1495		1495
	45	Barosova_2020	Yes	MWCNTS (Nanocyl)	erm:ERM00000311	npo:NPO_354	Yes	multi-walled carbon nanotubes	Interaction with lung cells		1495		1495
	46	Bezerra_2020	Yes	Fullerenes	erm:ERM00000276	chebi:CHEBI_33416	No	fullerene-C60	Interact with skin proteins		396		396																								342			nm	342	Dulbecco's modified Eagle medium	photomicrographs	CytoViva
	46	Bezerra_2020	Yes	TiO2	erm:ERM00000275	npo:NPO_1486	Yes	titanium dioxide nanoparticle	Interact with skin proteins		396		396																								295			nm	295	Dulbecco's modified Eagle medium	photomicrographs	CytoViva
	46	Bezerra_2020	Yes	SWCNT	erm:ERM00000274	npo:NPO_943	yes	single-walled carbon nanotubes	Interact with skin proteins		396		396																								220			nm	220	Dulbecco's modified Eagle medium	photomicrographs	CytoViva
[truncated: 51 more columns]

## Sheet: Copy of the_mother_of_all_sheet
#REF!

## Sheet: lookup0
	Source	Author_year	Yes	NP	ERM	material type	Final Term	material type name / description	KEs/MIEs described in paper	KE/MIE title	MIE ID (KE ID AOP-Wiki)	KE title	KE ID	Primary size descriptor (ECD, Feret diameter , length)	Primary size value	qualifier (U or SD)	qualifier value	Primary size Unit	Normalized primary size (nm)	Primary size method	Primary size instrument	Nominal size	Unit	Bundle diameter	qualifier (U or SD)	qualifier value	Unit	Normalized bundle diameter (nm)	Bundle diameter method	Diameter	qualifier (U or SD)	qualifier value	Unit	Normalized diameter (nm)	Diameter method	Diameter instrument	Hydrodynamic diameter	qualifier (U or SD)	qualifier value	Unit	Medium	Hydrodymanic diameter method	Hydrodymanic diameter instrument	Surface area	qualifier (U or SD)	qualifier value	Unit	Surface area method/instrument	Shape
	3	Nikota_2017	Yes	MWCNT (Mitsui XNRi-7)	erm:ERM00000099	npo:NPO_354	Yes	multi-walled carbon nanotubes	Cellular sensing of substance or substance induced damage					length	3.86			μm	3860	TEM/EDS	Philips CM20									49		13.4	nm	49	TEM/EDS	Philips CM20													tube
	4	Ma_2016	Yes	MWCNTS-COOH	erm:ERM00000100	npo:NPO_354	Maybe	multi-walled carbon nanotubes	Induction of IL1β and TNFα					length	250-450			nm	350	TEM										22.85		2.35	nm	22.85			100		0.96	nm	water	DLS							tube
	4	Ma_2016	Yes	MWCNTS-COOH	erm:ERM00000100	npo:NPO_354	Maybe	multi-walled carbon nanotubes	Induction of IL1β and TNFα					length	250-450			nm	350	TEM										22.85		2.35	nm	22.85			661		31.14	nm	PBS	DLS							tube
	4	Ma_2016	Yes	MWCNTS-COOH	erm:ERM00000100	npo:NPO_354	Maybe	multi-walled carbon nanotubes	Induction of IL1β and TNFα					length	250-450			nm	350	TEM										22.85		2.35	nm	22.85			177		9.08	nm	medium + 10% FBS	DLS							tube
	8	Labib_2015	Yes	MWCNTS (Mitsui-7)	erm:ERM00000313	npo:NPO_354	Yes	multi-walled carbon nanotubes	Cellular sensing of the substance-induced damage resulting in the release of danger signals					length	5.73	SD	3.67	μm	5730	TEM										74	SD	28	μm	74	TEM									22			m2/g	BET	tube
	8	Labib_2015	Yes	MWCNTS (NM-401)	erm:ERM00000109	npo:NPO_354	Yes	multi-walled carbon nanotubes	Cellular sensing of the substance-induced damage resulting in the release of danger signals					length	0.85	SD	0.46	μm	850	TEM										11	SD	4	μm	11	TEM									246			m2/g	BET	tube
	8	Labib_2015	Yes	MWCNTS (NRCWE-026)	erm:ERM00000312	npo:NPO_354	Yes	multi-walled carbon nanotubes	Cellular sensing of the substance-induced damage resulting in the release of danger signals					length	4.05	SD	2.37	μm	4050	TEM										67	SD	35	μm	67	TEM									18			m2/g	BET	tube
	9	Wang_2015	Yes	Graphene (G)	erm:ERM00000111	chebi:CHEBI_134404	Yes	graphene	Lysosomal injury																					640			nm	640	TEM/AFM	JEOL 100CX	1179.2	SD	109.1	nm	water	DLS	HT-DLS, Dynapro Plate Reader, Wyatt Technology						sheet
	9	Wang_2015	Yes	Graphene (G)	erm:ERM00000111	chebi:CHEBI_134404	Yes	graphene	Lysosomal injury																					640			nm	640	TEM/AFM	JEOL 100CX	743.8	SD	124.5	nm	BEGM	DLS	HT-DLS, Dynapro Plate Reader, Wyatt Technology						sheet
	9	Wang_2015	Yes	Graphene (G)	erm:ERM00000111	chebi:CHEBI_134404	Yes	graphene	Lysosomal injury																					640			nm	640	TEM/AFM	JEOL 100CX	1035.9	SD	247.3	nm	RPMI	DLS	HT-DLS, Dynapro Plate Reader, Wyatt Technology						sheet
	9	Wang_2015	Yes	Graphene (PF108-G)	erm:ERM00000321	chebi:CHEBI_134404	Maybe	graphene	No effect																					45			nm	45	TEM/AFM	JEOL 100CX	236.3	SD	19.5	nm	water	DLS	HT-DLS, Dynapro Plate Reader, Wyatt Technology						sheet
	9	Wang_2015	Yes	Graphene (PF108-G)	erm:ERM00000321	chebi:CHEBI_134404	Maybe	graphene	No effect																					45			nm	45	TEM/AFM	JEOL 100CX	128.3	SD	10.3	nm	BEGM	DLS	HT-DLS, Dynapro Plate Reader, Wyatt Technology						sheet
	9	Wang_2015	Yes	Graphene (PF108-G)	erm:ERM00000321	chebi:CHEBI_134404	Maybe	graphene	No effect																					45			nm	45	TEM/AFM	JEOL 100CX	109.6	SD	9.7	nm	RPMI	DLS	HT-DLS, Dynapro Plate Reader, Wyatt Technology						sheet
	9	Wang_2015	Yes	Graphene oxide(GO-L)	erm:ERM00000322	enm:ENM_0000117	Maybe	graphene oxide	Lysosomal injury																					1676.6			nm	1676.6	TEM/AFM	JEOL 100CX	2007.8	SD	135.7	nm	water	DLS	HT-DLS, Dynapro Plate Reader, Wyatt Technology						sheet
	9	Wang_2015	Yes	Graphene oxide(GO-L)	erm:ERM00000322	enm:ENM_0000117	Maybe	graphene oxide	Lysosomal injury																					1676.6			nm	1676.6	TEM/AFM	JEOL 100CX	3431.7	SD	393.7	nm	BEGM	DLS	HT-DLS, Dynapro Plate Reader, Wyatt Technology						sheet
	9	Wang_2015	Yes	Graphene oxide(GO-L)	erm:ERM00000322	enm:ENM_0000117	Maybe	graphene oxide	Lysosomal injury																					1676.6			nm	1676.6	TEM/AFM	JEOL 100CX	2133.9	SD	314.4	nm	RPMI	DLS	HT-DLS, Dynapro Plate Reader, Wyatt Technology						sheet
	9	Wang_2015	Yes	Graphene oxide(GO-S)	erm:ERM00000112	enm:ENM_0000117	Maybe	graphene oxide	Lysosomal injury																					179.3			nm	179.3	TEM/AFM	JEOL 100CX	329.9	SD	28.4	nm	water	DLS	HT-DLS, Dynapro Plate Reader, Wyatt Technology						sheet
	9	Wang_2015	Yes	Graphene oxide(GO-S)	erm:ERM00000112	enm:ENM_0000117	Maybe	graphene oxide	Lysosomal injury																					179.3			nm	179.3	TEM/AFM	JEOL 100CX	2368	SD	263.8	nm	BEGM	DLS	HT-DLS, Dynapro Plate Reader, Wyatt Technology						sheet
	9	Wang_2015	Yes	Graphene oxide(GO-S)	erm:ERM00000112	enm:ENM_0000117	Maybe	graphene oxide	Lysosomal injury																					179.3			nm	179.3	TEM/AFM	JEOL 100CX	629.3	SD	38.2	nm	RPMI	DLS	HT-DLS, Dynapro Plate Reader, Wyatt Technology						sheet
	9	Wang_2015	Yes	SWCNT(AP-Arc)	erm:ERM00000316	npo:NPO_943	Maybe	single-walled carbon nanotubes	Lysosomal injury					length	100-1000			μm	550	TEM/AFM	JEOL 100CX			6.3	SD	2	nm	6.3	TEM	1.22-1.96			nm	1.59	UV-Vis		880	SD	175	nm	water	DLS	HT-DLS, Dynapro Plate Reader, Wyatt Technology						tube
	9	Wang_2015	Yes	SWCNT(AP-Arc)	erm:ERM00000316	npo:NPO_943	Maybe	single-walled carbon nanotubes	Lysosomal injury					length	100-1000			μm	550	TEM/AFM	JEOL 100CX			6.3	SD	2	nm	6.3	TEM	1.22-1.96			nm	1.59	UV-Vis		974.5	SD	14.3	nm	BEGM	DLS	HT-DLS, Dynapro Plate Reader, Wyatt Technology						tube
	9	Wang_2015	Yes	SWCNT(AP-Arc)	erm:ERM00000316	npo:NPO_943	Maybe	single-walled carbon nanotubes	Lysosomal injury					length	100-1000			μm	550	TEM/AFM	JEOL 100CX			6.3	SD	2	nm	6.3	TEM	1.22-1.96			nm	1.59	UV-Vis		836.5	SD	23.3	nm	RPMI	DLS	HT-DLS, Dynapro Plate Reader, Wyatt Technology						tube
	9	Wang_2015	Yes	SWCNT(AP-Hipco)	erm:ERM00000110	npo:NPO_943	Yes	single-walled carbon nanotubes	Lysosomal injury					length	1000-5000			μm	3000	TEM/AFM	JEOL 100CX			10.7	SD	3.6	nm	10.7	TEM	0.70-1.13			nm	0.915	UV-Vis		1218	SD	507	nm	water	DLS	HT-DLS, Dynapro Plate Reader, Wyatt Technology						tube
	9	Wang_2015	Yes	SWCNT(AP-Hipco)	erm:ERM00000110	npo:NPO_943	Yes	single-walled carbon nanotubes	Lysosomal injury					length	1000-5000			μm	3000	TEM/AFM	JEOL 100CX			10.7	SD	3.6	nm	10.7	TEM	0.70-1.13			nm	0.915	UV-Vis		1156.8	SD	20.5	nm	BEGM	DLS	HT-DLS, Dynapro Plate Reader, Wyatt Technology						tube
	9	Wang_2015	Yes	SWCNT(AP-Hipco)	erm:ERM00000110	npo:NPO_943	Yes	single-walled carbon nanotubes	Lysosomal injury					length	1000-5000			μm	3000	TEM/AFM	JEOL 100CX			10.7	SD	3.6	nm	10.7	TEM	0.70-1.13			nm	0.915	UV-Vis		920.2	SD	45.2	nm	RPMI	DLS	HT-DLS, Dynapro Plate Reader, Wyatt Technology						tube
	9	Wang_2015	Yes	SWCNT(PD-Arc)	erm:ERM00000317	npo:NPO_943	Maybe	single-walled carbon nanotubes	Lysosomal injury					length	100-1000			μm	550	TEM/AFM	JEOL 100CX			7.5	SD	2.4	nm	7.5	TEM	1.22-1.96			nm	1.59	UV-Vis		644	SD	206	nm	water	DLS	HT-DLS, Dynapro Plate Reader, Wyatt Technology						tube
	9	Wang_2015	Yes	SWCNT(PD-Arc)	erm:ERM00000317	npo:NPO_943	Maybe	single-walled carbon nanotubes	Lysosomal injury					length	100-1000			μm	550	TEM/AFM	JEOL 100CX			7.5	SD	2.4	nm	7.5	TEM	1.22-1.96			nm	1.59	UV-Vis		565.6	SD	34.6	nm	BEGM	DLS	HT-DLS, Dynapro Plate Reader, Wyatt Technology						tube
	9	Wang_2015	Yes	SWCNT(PD-Arc)	erm:ERM00000317	npo:NPO_943	Maybe	single-walled carbon nanotubes	Lysosomal injury					length	100-1000			μm	550	TEM/AFM	JEOL 100CX			7.5	SD	2.4	nm	7.5	TEM	1.22-1.96			nm	1.59	UV-Vis		602.4	SD	14.9	nm	RPMI	DLS	HT-DLS, Dynapro Plate Reader, Wyatt Technology						tube
	9	Wang_2015	Yes	SWCNT(PD-Hipco)	erm:ERM00000314	npo:NPO_943	Maybe	single-walled carbon nanotubes	Lysosomal injury					length	500-1500			μm	1000	TEM/AFM	JEOL 100CX			13	SD	3.5	nm	13	TEM	0.70-1.13			nm	0.915	UV-Vis		584	SD	180	nm	water	DLS	HT-DLS, Dynapro Plate Reader, Wyatt Technology						tube
	9	Wang_2015	Yes	SWCNT(PD-Hipco)	erm:ERM00000314	npo:NPO_943	Maybe	single-walled carbon nanotubes	Lysosomal injury					length	500-1500			μm	1000	TEM/AFM	JEOL 100CX			13	SD	3.5	nm	13	TEM	0.70-1.13			nm	0.915	UV-Vis		688.1	SD	46.2	nm	BEGM	DLS	HT-DLS, Dynapro Plate Reader, Wyatt Technology						tube
	9	Wang_2015	Yes	SWCNT(PD-Hipco)	erm:ERM00000314	npo:NPO_943	Maybe	single-walled carbon nanotubes	Lysosomal injury					length	500-1500			μm	1000	TEM/AFM	JEOL 100CX			13	SD	3.5	nm	13	TEM	0.70-1.13			nm	0.915	UV-Vis		639.5	SD	25.1	nm	RPMI	DLS	HT-DLS, Dynapro Plate Reader, Wyatt Technology						tube
	9	Wang_2015	Yes	SWCNT(PD-SG65)	erm:ERM00000319	npo:NPO_943	Maybe	single-walled carbon nanotubes	Lysosomal injury					length	450-2000			μm	1225	TEM/AFM	JEOL 100CX			7.4	SD	2.3	nm	7.4	TEM	0.68-0.98			nm	0.83	UV-Vis		458	SD	128	nm	water	DLS	HT-DLS, Dynapro Plate Reader, Wyatt Technology						tube
	9	Wang_2015	Yes	SWCNT(PD-SG65)	erm:ERM00000319	npo:NPO_943	Maybe	single-walled carbon nanotubes	Lysosomal injury					length	450-2000			μm	1225	TEM/AFM	JEOL 100CX			7.4	SD	2.3	nm	7.4	TEM	0.68-0.98			nm	0.83	UV-Vis		327.5	SD	5.1	nm	BEGM	DLS	HT-DLS, Dynapro Plate Reader, Wyatt Technology						tube
	9	Wang_2015	Yes	SWCNT(PD-SG65)	erm:ERM00000319	npo:NPO_943	Maybe	single-walled carbon nanotubes	Lysosomal injury					length	450-2000			μm	1225	TEM/AFM	JEOL 100CX			7.4	SD	2.3	nm	7.4	TEM	0.68-0.98			nm	0.83	UV-Vis		305.3	SD	4.1	nm	RPMI	DLS	HT-DLS, Dynapro Plate Reader, Wyatt Technology						tube
	9	Wang_2015	Yes	SWCNT(PF108-Arc)	erm:ERM00000318	npo:NPO_943	Maybe	single-walled carbon nanotubes	No effect					length	100-1000			μm	550	TEM/AFM	JEOL 100CX			5	SD		nm	5	TEM	1.22-1.96			nm	1.59	UV-Vis		150	SD	23	nm	water	DLS	HT-DLS, Dynapro Plate Reader, Wyatt Technology						tube
	9	Wang_2015	Yes	SWCNT(PF108-Arc)	erm:ERM00000318	npo:NPO_943	Maybe	single-walled carbon nanotubes	No effect					length	100-1000			μm	550	TEM/AFM	JEOL 100CX			5	SD		nm	5	TEM	1.22-1.96			nm	1.59	UV-Vis		120.9	SD	1.7	nm	BEGM	DLS	HT-DLS, Dynapro Plate Reader, Wyatt Technology						tube
	9	Wang_2015	Yes	SWCNT(PF108-Arc)	erm:ERM00000318	npo:NPO_943	Maybe	single-walled carbon nanotubes	No effect					length	100-1000			μm	550	TEM/AFM	JEOL 100CX			5	SD		nm	5	TEM	1.22-1.96			nm	1.59	UV-Vis		78.9	SD	0.8	nm	RPMI	DLS	HT-DLS, Dynapro Plate Reader, Wyatt Technology						tube
	9	Wang_2015	Yes	SWCNT(PF108-Hipco)	erm:ERM00000315	npo:NPO_943	Maybe	single-walled carbon nanotubes	Lysosomal injury					length	500-1500			μm	1000	TEM/AFM	JEOL 100CX			2021-10-05	SD		nm	7.5	TEM	0.70-1.13			nm	0.915	UV-Vis		272	SD	26	nm	water	DLS	HT-DLS, Dynapro Plate Reader, Wyatt Technology						tube
	9	Wang_2015	Yes	SWCNT(PF108-Hipco)	erm:ERM00000315	npo:NPO_943	Maybe	single-walled carbon nanotubes	Lysosomal injury					length	500-1500			μm	1000	TEM/AFM	JEOL 100CX			2021-10-05	SD		nm	7.5	TEM	0.70-1.13			nm	0.915	UV-Vis		121.8	SD	1.6	nm	BEGM	DLS	HT-DLS, Dynapro Plate Reader, Wyatt Technology						tube
	9	Wang_2015	Yes	SWCNT(PF108-Hipco)	erm:ERM00000315	npo:NPO_943	Maybe	single-walled carbon nanotubes	Lysosomal injury					length	500-1500			μm	1000	TEM/AFM	JEOL 100CX			2021-10-05	SD		nm	7.5	TEM	0.70-1.13			nm	0.915	UV-Vis		78.1	SD	0.6	nm	RPMI	DLS	HT-DLS, Dynapro Plate Reader, Wyatt Technology						tube
	9	Wang_2015	Yes	SWCNT(PF108-SG65)	erm:ERM00000320	npo:NPO_943	Maybe	single-walled carbon nanotubes	No effect					length	450-2000			μm	1225	TEM/AFM	JEOL 100CX			5	SD		nm	5	TEM	0.68-0.98			nm	0.83	UV-Vis		154	SD	32	nm	water	DLS	HT-DLS, Dynapro Plate Reader, Wyatt Technology						tube
	9	Wang_2015	Yes	SWCNT(PF108-SG65)	erm:ERM00000320	npo:NPO_943	Maybe	single-walled carbon nanotubes	No effect					length	450-2000			μm	1225	TEM/AFM	JEOL 100CX			5	SD		nm	5	TEM	0.68-0.98			nm	0.83	UV-Vis		169.4	SD	6.3	nm	BEGM	DLS	HT-DLS, Dynapro Plate Reader, Wyatt Technology						tube
	9	Wang_2015	Yes	SWCNT(PF108-SG65)	erm:ERM00000320	npo:NPO_943	Maybe	single-walled carbon nanotubes	No effect					length	450-2000			μm	1225	TEM/AFM	JEOL 100CX			5	SD		nm	5	TEM	0.68-0.98			nm	0.83	UV-Vis		97.4	SD	2.2	nm	RPMI	DLS	HT-DLS, Dynapro Plate Reader, Wyatt Technology						tube
	11	Dekkers_2018	Yes	Ag MP	erm:ERM00000124	chebi:CHEBI_33964	Yes	silver microparticle	ROS production						>1000			nm	1000	TEM																				nm		DLS
	11	Dekkers_2018	Yes	Ag MP	erm:ERM00000124	chebi:CHEBI_33964	Yes	silver microparticle	DNA damage						>1000			nm	1000	TEM																				nm		DLS
	11	Dekkers_2018	Yes	ZnO MP	erm:ERM00000127	chebi:CHEBI_36560	Yes	zinc oxide microparticle	ROS production						5000			nm	5000	TEM
	11	Dekkers_2018	Yes	ZnO MP	erm:ERM00000127	chebi:CHEBI_36560	Yes	zinc oxide microparticle	DNA damage						5000			nm	5000	TEM
	11	Dekkers_2018	Yes	CeO2 NP-A	erm:ERM00000128	enm:ENM_9000006	No	cerium oxide nanoparticle	ROS production						4.7	SD	1.4	nm	4.7	TEM																	172	SD	2	nm		DLS							spherical
	11	Dekkers_2018	Yes	CeO2 NP-A	erm:ERM00000128	enm:ENM_9000006	No	cerium oxide nanoparticle	DNA damage						4.7	SD	1.4	nm	4.7	TEM																	172	SD	2	nm		DLS							spherical
	11	Dekkers_2018	Yes	CeO2 NP-C	erm:ERM00000129	enm:ENM_9000006	No	27% zirconium oxide-doped cerium oxide nanoparticle	ROS production						4.6	SD	1.4	nm	4.6	TEM																	297	SD	4	nm		DLS							spherical
	11	Dekkers_2018	Yes	CeO2 NP-C	erm:ERM00000129	enm:ENM_9000006	No	27% zirconium oxide-doped cerium oxide nanoparticle	DNA damage						4.6	SD	1.4	nm	4.6	TEM																	297	SD	4	nm		DLS							spherical
	11	Dekkers_2018	Yes	CeO2 NP-E	erm:ERM00000130	enm:ENM_9000006	No	78% zirconium oxide-doped cerium oxide nanoparticle	ROS production						4.7	SD	1.4	nm	4.7	TEM																	358	SD	6	nm		DLS							spherical
	11	Dekkers_2018	Yes	CeO2 NP-E	erm:ERM00000130	enm:ENM_9000006	No	78% zirconium oxide-doped cerium oxide nanoparticle	DNA damage						4.7	SD	1.4	nm	4.7	TEM																	358	SD	6	nm		DLS							spherical
	11	Dekkers_2018	Yes	ZnO NPNM110	erm:ERM00000125	enm:ENM_9000205	Yes	zinc oxide nanoparticle NM110	ROS production						151	SD	57	nm	151	TEM																	275	SD	4	nm		DLS							spherical
	11	Dekkers_2018	Yes	ZnO NPNM110	erm:ERM00000125	enm:ENM_9000205	Yes	zinc oxide nanoparticle NM110	DNA damage						151	SD	57	nm	151	TEM																	275	SD	4	nm		DLS							spherical
	11	Dekkers_2018	Yes	ZnO NPNM111	erm:ERM00000126	enm:ENM_9000210	Yes	zinc oxide nanoparticle NM111	ROS production						141	SD	66	nm	141	TEM																	253	SD	1	nm		DLS							spherical
	11	Dekkers_2018	Yes	ZnO NPNM111	erm:ERM00000126	enm:ENM_9000210	Yes	zinc oxide nanoparticle NM111	DNA damage						141	SD	66	nm	141	TEM																	253	SD	1	nm		DLS							spherical
	11	Dekkers_2018	Yes	CeO2 NPNM212	erm:ERM00000131	enm:ENM_9000227	Yes	cerium oxide NM212	ROS production						28.4	SD	10.4	nm	28.4	TEM																	213			nm		DLS							spherical
	11	Dekkers_2018	Yes	CeO2 NPNM212	erm:ERM00000131	enm:ENM_9000227	Yes	cerium oxide NM212	DNA damage						28.4	SD	10.4	nm	28.4	TEM																	213			nm		DLS							spherical
	11	Dekkers_2018	Yes	Ag NPNM300K	erm:ERM00000123	enm:ENM_9000236	Yes	silver NM300K	ROS production						<20			nm	20	TEM																	50-70			nm		DLS							spherical
	11	Dekkers_2018	Yes	Ag NPNM300K	erm:ERM00000123	enm:ENM_9000236	Yes	silver NM300K	DNA damage						<20			nm	20	TEM																	50-70			nm		DLS							spherical
	13	Zhang_2018a	Yes	BSA-Gd2O3	erm:ERM00000308	enm:ENM_0000124	Maybe	gadolinium oxide nanoparticle	interruption of calcium sensing receptors																												9	SD	0.3	nm	PBS	DLS							spherical
	13	Zhang_2018a	Yes	BSA-MnO2	erm:ERM00000309	enm:ENM_9000025	Maybe	manganese oxide nanoparticle	interruption of calcium sensing receptors																												14	SD	0.8	nm	PBS	DLS							spherical
	14	Yang_2010	Yes	CuNP	erm:ERM00000132	enm:ENM_9000016	No	copper nanoparticle	production of free radicals						5-60			nm	32.5			25	nm														90			nm		DLS		6.92			m2/g	BET	spherical
	15	Ma_2017	Yes	MWCNTS - pristine	erm:ERM00000133	npo:NPO_354	Yes	multi-walled carbon nanotubes	induction of IL6																																								tube
	15	Ma_2017	Yes	MWCNTS - pristine	erm:ERM00000133	npo:NPO_354	Yes	multi-walled carbon nanotubes	induction of IL6																																								tube
	15	Ma_2017	Yes	MWCNTS-COOH	erm:ERM00000137	npo:NPO_354	No	multi-walled carbon nanotubes carboxylated	induction of IL6																																								tube
	15	Ma_2017	Yes	MWCNTS-COOH	erm:ERM00000137	npo:NPO_354	No	multi-walled carbon nanotubes carboxylated	induction of IL6																																								tube
	15	Ma_2017	Yes	MWCNTS-NH2	erm:ERM00000134	npo:NPO_354	No	multi-walled carbon nanotubes aminated	induction of IL6																																								tube
	15	Ma_2017	Yes	MWCNTS-NH2	erm:ERM00000134	npo:NPO_354	No	multi-walled carbon nanotubes aminated	induction of IL6																																								tube
	15	Ma_2017	Yes	MWCNTS-PEG	erm:ERM00000135	npo:NPO_354	No	multi-walled carbon nanotubes pegylated	induction of IL6																																								tube
	15	Ma_2017	Yes	MWCNTS-PEG	erm:ERM00000135	npo:NPO_354	No	multi-walled carbon nanotubes pegylated	induction of IL6																																								tube
	15	Ma_2017	Yes	MWCNTS-polyethyleneimine	erm:ERM00000136	npo:NPO_354	No	multi-walled carbon nanotubes polyethyleneimine	induction of IL6																																								tube
	15	Ma_2017	Yes	MWCNTS-polyethyleneimine	erm:ERM00000136	npo:NPO_354	No	multi-walled carbon nanotubes polyethyleneimine	induction of IL6																																								tube
	16	Thai_2019	Yes	CeO2 L	erm:ERM00000143	enm:ENM_9000006	No	cerium oxide nanoparticle	interference with signalling molecules						58			nm	58	TEM																	38.14	SD	25.07	nm		DLS		10.1			m2/g	BET
	16	Thai_2019	Yes	CeO2 M	erm:ERM00000144	enm:ENM_9000006	No	cerium oxide nanoparticle	interference with signalling molecules						8			nm	8	TEM																	424.47	SD	200.79	nm		DLS		73.2			m2/g	BET
	16	Thai_2019	Yes	6 TiO2 NP A (anatase/rutile)	erm:ERM00000104	npo:NPO_1486	Yes	titanium dioxide nanoparticle	interference with signalling molecules						31			nm	31	TEM																	280.83	SD	106.04	nm		DLS		52.9			m2/g	BET
	16	Thai_2019	Yes	6 TiO2 NP A (anatase/rutile)	erm:ERM00000104	npo:NPO_1486	Yes	titanium dioxide nanoparticle	ROS production						31			nm	31	TEM																	280.83	SD	106.04	nm		DLS		52.9			m2/g	BET
	16	Thai_2019	Yes	6 TiO2 NP A (anatase/rutile)	erm:ERM00000104	npo:NPO_1486	Yes	titanium dioxide nanoparticle	DNA damage						31			nm	31	TEM																	280.83	SD	106.04	nm		DLS		52.9			m2/g	BET
	16	Thai_2019	Yes	6 TiO2 NP B (anatase/rutile)	erm:ERM00000105	npo:NPO_1486	Yes	titanium dioxide nanoparticle	interference with signalling molecules						59			nm	59	TEM																	566.4	SD	190.85	nm		DLS		22.2			m2/g	BET
	16	Thai_2019	Yes	6 TiO2 NP B (anatase/rutile)	erm:ERM00000105	npo:NPO_1486	Yes	titanium dioxide nanoparticle	ROS production						59			nm	59	TEM																	566.4	SD	190.85	nm		DLS		22.2			m2/g	BET
	16	Thai_2019	Yes	6 TiO2 NP B (anatase/rutile)	erm:ERM00000105	npo:NPO_1486	Yes	titanium dioxide nanoparticle	DNA damage						59			nm	59	TEM																	566.4	SD	190.85	nm		DLS		22.2			m2/g	BET
	16	Thai_2019	Yes	6 TiO2 NP B (anatase/rutile)	erm:ERM00000105	npo:NPO_1486	Yes	titanium dioxide nanoparticle	cytoskeleton remodeling						59			nm	59	TEM																	566.4	SD	190.85	nm		DLS		22.2			m2/g	BET
	16	Thai_2019	Yes	6 TiO2 NP B (anatase/rutile)	erm:ERM00000105	npo:NPO_1486	Yes	titanium dioxide nanoparticle	proliferation						59			nm	59	TEM																	566.4	SD	190.85	nm		DLS		22.2			m2/g	BET
	16	Thai_2019	Yes	6 TiO2 NP C (anatase)	erm:ERM00000106	npo:NPO_1486	Yes	titanium dioxide nanoparticle	interference with signalling molecules						25			nm	25	TEM																	145.93	SD	52.26	nm		DLS		118			m2/g	BET
	16	Thai_2019	Yes	6 TiO2 NP C (anatase)	erm:ERM00000106	npo:NPO_1486	Yes	titanium dioxide nanoparticle	ROS production						25			nm	25	TEM																	145.93	SD	52.26	nm		DLS		118			m2/g	BET
	16	Thai_2019	Yes	6 TiO2 NP C (anatase)	erm:ERM00000106	npo:NPO_1486	Yes	titanium dioxide nanoparticle	DNA damage						25			nm	25	TEM																	145.93	SD	52.26	nm		DLS		118			m2/g	BET
	16	Thai_2019	Yes	6 TiO2 NP C (anatase)	erm:ERM00000106	npo:NPO_1486	Yes	titanium dioxide nanoparticle	cytoskeleton remodeling						25			nm	25	TEM																	145.93	SD	52.26	nm		DLS		118			m2/g	BET
	16	Thai_2019	Yes	6 TiO2 NP C (anatase)	erm:ERM00000106	npo:NPO_1486	Yes	titanium dioxide nanoparticle	proliferation						25			nm	25	TEM																	145.93	SD	52.26	nm		DLS		118			m2/g	BET
	16	Thai_2019	Yes	6 TiO2 NP D (anatase/rutile)	erm:ERM00000108	npo:NPO_1486	Yes	titanium dioxide nanoparticle	interference with signalling molecules						22			nm	22	TEM																	141.62	SD	138.24	nm		DLS		49.8			m2/g	BET
	16	Thai_2019	Yes	6 TiO2 NP D (anatase/rutile)	erm:ERM00000108	npo:NPO_1486	Yes	titanium dioxide nanoparticle	ROS production						22			nm	22	TEM																	141.62	SD	138.24	nm		DLS		49.8			m2/g	BET
	16	Thai_2019	Yes	6 TiO2 NP D (anatase/rutile)	erm:ERM00000108	npo:NPO_1486	Yes	titanium dioxide nanoparticle	DNA damage						22			nm	22	TEM																	141.62	SD	138.24	nm		DLS		49.8			m2/g	BET
	16	Thai_2019	Yes	6 TiO2 NP D (anatase/rutile)	erm:ERM00000108	npo:NPO_1486	Yes	titanium dioxide nanoparticle	cytoskeleton remodeling						22			nm	22	TEM																	141.62	SD	138.24	nm		DLS		49.8			m2/g	BET
	16	Thai_2019	Yes	6 TiO2 NP D (anatase/rutile)	erm:ERM00000108	npo:NPO_1486	Yes	titanium dioxide nanoparticle	proliferation						22			nm	22	TEM																	141.62	SD	138.24	nm		DLS		49.8			m2/g	BET
	16	Thai_2019	Yes	6 TiO2 NP H (rutile)	erm:ERM00000307	npo:NPO_1486	Yes	titanium dioxide nanoparticle	interference with signalling molecules						214			nm	214	TEM																	189.87	SD	21.11	nm		DLS		11.6			m2/g	BET
	16	Thai_2019	Yes	6 TiO2 NP H (rutile)	erm:ERM00000307	npo:NPO_1486	Yes	titanium dioxide nanoparticle	ROS production						214			nm	214	TEM																	189.87	SD	21.11	nm		DLS		11.6			m2/g	BET
	16	Thai_2019	Yes	6 TiO2 NP H (rutile)	erm:ERM00000307	npo:NPO_1486	Yes	titanium dioxide nanoparticle	DNA damage						214			nm	214	TEM																	189.87	SD	21.11	nm		DLS		11.6			m2/g	BET
	16	Thai_2019	Yes	6 TiO2 NP I (anatase)	erm:ERM00000107	npo:NPO_1486	Yes	titanium dioxide nanoparticle	interference with signalling molecules						142			nm	142	TEM																	483.27	SD	67.46	nm		DLS		6.99			m2/g	BET
	16	Thai_2019	Yes	6 TiO2 NP I (anatase)	erm:ERM00000107	npo:NPO_1486	Yes	titanium dioxide nanoparticle	ROS production						142			nm	142	TEM																	483.27	SD	67.46	nm		DLS		6.99			m2/g	BET
	16	Thai_2019	Yes	6 TiO2 NP I (anatase)	erm:ERM00000107	npo:NPO_1486	Yes	titanium dioxide nanoparticle	DNA damage						142			nm	142	TEM																	483.27	SD	67.46	nm		DLS		6.99			m2/g	BET
	17	Garcia-Reyero_2014	Yes	PVP-AgNP	erm:ERM00000145	chebi:CHEBI_82780	No	polyvinylpyrrolidone-coated silver nanoparticle	ROS production						30	SD	3	nm	30	TEM																	42			nm		DLS							spherical
	17	Garcia-Reyero_2014	Yes	PVP-AgNP	erm:ERM00000145	chebi:CHEBI_82780	No	polyvinylpyrrolidone-coated silver nanoparticle	activation of signalling molecules						30	SD	3	nm	30	TEM																	42			nm		DLS							spherical
	17	Garcia-Reyero_2014	Yes	PVP-AgNP	erm:ERM00000145	chebi:CHEBI_82780	No	polyvinylpyrrolidone-coated silver nanoparticle	inhibition of cellular receptors (dopaminergic, adrenergic, cannabinoid)						30	SD	3	nm	30	TEM																	42			nm		DLS							spherical
	18	Gomes_2017	Yes	PVP-AgNPs	erm:ERM00000147	chebi:CHEBI_82780	No	polyvinylpyrrolidone-coated silver nanoparticle	ROS production						25	SD	5	nm	25	TEM		20-30	nm																										spherical
	18	Gomes_2017	Yes	PVP-AgNPs	erm:ERM00000147	chebi:CHEBI_82780	No	polyvinylpyrrolidone-coated silver nanoparticle	DNA damage						25	SD	5	nm	25	TEM		20-30	nm																										spherical
	18	Gomes_2017	Yes	PVP-AgNPs	erm:ERM00000147	chebi:CHEBI_82780	No	polyvinylpyrrolidone-coated silver nanoparticle	apoptotic stimuli						25	SD	5	nm	25	TEM		20-30	nm																										spherical
	18	Gomes_2017	Yes	PVP-AgNPs	erm:ERM00000147	chebi:CHEBI_82780	No	polyvinylpyrrolidone-coated silver nanoparticle	decreased inflammatory response						25	SD	5	nm	25	TEM		20-30	nm																										spherical
	18	Gomes_2017	Yes	PVP-AgNPs	erm:ERM00000147	chebi:CHEBI_82780	No	polyvinylpyrrolidone-coated silver nanoparticle	histone modifications						25	SD	5	nm	25	TEM		20-30	nm																										spherical
	18	Gomes_2017	Yes	Ag NM300K	erm:ERM00000148	enm:ENM_9000236	Yes	silver NM300K	ROS production						17	SD	8	nm	17	TEM		15	nm																										spherical
	18	Gomes_2017	Yes	Ag NM300K	erm:ERM00000148	enm:ENM_9000236	Yes	silver NM300K	DNA damage						17	SD	8	nm	17	TEM		15	nm																										spherical
	18	Gomes_2017	Yes	Ag NM300K	erm:ERM00000148	enm:ENM_9000236	Yes	silver NM300K	apoptotic stimuli						17	SD	8	nm	17	TEM		15	nm																										spherical
	18	Gomes_2017	Yes	NC-AgNPs	erm:ERM00000146	npo:NPO_1892	No	silver nanoparticle	ROS production						26	SD	4	nm	26	TEM		20-30	nm																										spherical
	18	Gomes_2017	Yes	NC-AgNPs	erm:ERM00000146	npo:NPO_1892	No	silver nanoparticle	DNA damage						26	SD	4	nm	26	TEM		20-30	nm																										spherical
	18	Gomes_2017	Yes	NC-AgNPs	erm:ERM00000146	npo:NPO_1892	No	silver nanoparticle	apoptotic stimuli						26	SD	4	nm	26	TEM		20-30	nm																										spherical
	18	Gomes_2017	Yes	NC-AgNPs	erm:ERM00000146	npo:NPO_1892	No	silver nanoparticle	decreased inflammatory response						26	SD	4	nm	26	TEM		20-30	nm																										spherical
	18	Gomes_2017	Yes	NC-AgNPs	erm:ERM00000146	npo:NPO_1892	No	silver nanoparticle	histone modifications						26	SD	4	nm	26	TEM		20-30	nm																										spherical
	23	Bourdon_2013	Yes	Printex 90 carbonblack nanoparticles (CBNP)	erm:ERM00000158	enm:CHEBI_133602	Maybe	printex 90 carbon black nanoparticle	Pulmonary inflammation						14			nm	14	TEM	200 kV Tecnai T20 G2																2600			nm		DLS		295–338			m2/g	BET
	23	Bourdon_2013	Yes	Printex 90 carbonblack nanoparticles (CBNP)	erm:ERM00000158	enm:CHEBI_133602	Maybe	printex 90 carbon black nanoparticle	genotoxicity						14			nm	14	TEM	200 kV Tecnai T20 G2																2600			nm		DLS		295–338			m2/g	BET
	25	Shvedova_2016	Yes	multi-walled carbon nanotubes (MWCNT)	erm:ERM00000160	npo:NPO_354	No	multi-walled carbon nanotubes aerosol	cell cycle regulation/progression/control					external diameter	2021-08-15			nm		TEM	JEOL2100F TEM																							300-320			m2/g
	25	Shvedova_2016	Yes	multi-walled carbon nanotubes (MWCNT)	erm:ERM00000160	npo:NPO_354	No	multi-walled carbon nanotubes aerosol	apoptosis					external diameter	2021-08-15			nm		TEM	JEOL2100F TEM																							300-320			m2/g
	25	Shvedova_2016	Yes	multi-walled carbon nanotubes (MWCNT)	erm:ERM00000160	npo:NPO_354	No	multi-walled carbon nanotubes aerosol	proliferation					external diameter	2021-08-15			nm		TEM	JEOL2100F TEM																							300-320			m2/g
	25	Shvedova_2016	Yes	multi-walled carbon nanotubes (MWCNT)	erm:ERM00000160	npo:NPO_354	No	multi-walled carbon nanotubes aerosol	pulmonary and cardiac effects					external diameter	2021-08-15			nm		TEM	JEOL2100F TEM																							300-320			m2/g
	25	Shvedova_2016	Yes	multi-walled carbon nanotubes (MWCNT)	erm:ERM00000160	npo:NPO_354	No	multi-walled carbon nanotubes aerosol	carcinogenicity					external diameter	2021-08-15			nm		TEM	JEOL2100F TEM																							300-320			m2/g
	25	Shvedova_2016	Yes	multi-walled carbon nanotubes (MWCNT)	erm:ERM00000160	npo:NPO_354	No	multi-walled carbon nanotubes aerosol	cell cycle regulation/progression/control					internal diameter	2021-08-04			nm		TEM	JEOL2100F TEM																							300-320			m2/g
	25	Shvedova_2016	Yes	multi-walled carbon nanotubes (MWCNT)	erm:ERM00000160	npo:NPO_354	No	multi-walled carbon nanotubes aerosol	apoptosis					internal diameter	2021-08-04			nm		TEM	JEOL2100F TEM																							300-320			m2/g
	25	Shvedova_2016	Yes	multi-walled carbon nanotubes (MWCNT)	erm:ERM00000160	npo:NPO_354	No	multi-walled carbon nanotubes aerosol	proliferation					internal diameter	2021-08-04			nm		TEM	JEOL2100F TEM																							300-320			m2/g
	25	Shvedova_2016	Yes	multi-walled carbon nanotubes (MWCNT)	erm:ERM00000160	npo:NPO_354	No	multi-walled carbon nanotubes aerosol	pulmonary and cardiac effects					internal diameter	2021-08-04			nm		TEM	JEOL2100F TEM																							300-320			m2/g
	25	Shvedova_2016	Yes	multi-walled carbon nanotubes (MWCNT)	erm:ERM00000160	npo:NPO_354	No	multi-walled carbon nanotubes aerosol	carcinogenicity					internal diameter	2021-08-04			nm		TEM	JEOL2100F TEM																							300-320			m2/g
	25	Shvedova_2016	Yes	multi-walled carbon nanotubes (MWCNT)	erm:ERM00000160	npo:NPO_354	No	multi-walled carbon nanotubes aerosol	cell cycle regulation/progression/control					length	≥2			μm	2000	TEM	JEOL2100F TEM																							300-320			m2/g
	25	Shvedova_2016	Yes	multi-walled carbon nanotubes (MWCNT)	erm:ERM00000160	npo:NPO_354	No	multi-walled carbon nanotubes aerosol	apoptosis					length	≥2			μm	2000	TEM	JEOL2100F TEM																							300-320			m2/g
	25	Shvedova_2016	Yes	multi-walled carbon nanotubes (MWCNT)	erm:ERM00000160	npo:NPO_354	No	multi-walled carbon nanotubes aerosol	proliferation					length	≥2			μm	2000	TEM	JEOL2100F TEM																							300-320			m2/g
	25	Shvedova_2016	Yes	multi-walled carbon nanotubes (MWCNT)	erm:ERM00000160	npo:NPO_354	No	multi-walled carbon nanotubes aerosol	pulmonary and cardiac effects					length	≥2			μm	2000	TEM	JEOL2100F TEM																							300-320			m2/g
	25	Shvedova_2016	Yes	multi-walled carbon nanotubes (MWCNT)	erm:ERM00000160	npo:NPO_354	No	multi-walled carbon nanotubes aerosol	carcinogenicity					length	≥2			μm	2000	TEM	JEOL2100F TEM																							300-320			m2/g
	30	Lei_2015	Yes	CuMPs	erm:ERM00000194	chebi:CHEBI_23377	Yes	copper macroparticle	No effect													17	μm																					0.25	SD	0.03	m2/g	BET
	30	Lei_2015	Yes	CuNPs	erm:ERM00000193	enm:ENM_9000016	No	copper nanoparticle	ROS (increases in the levels of malondialdehyde (MDA))													25	nm																					6.93	SD	0.03	m2/g	BET
	30	Lei_2015	Yes	CuNPs	erm:ERM00000193	enm:ENM_9000016	No	copper nanoparticle	mitochondrial dysfunction													25	nm																					6.93	SD	0.03	m2/g	BET
	31	Hao_2017	Yes	ZnO	erm:ERM00000195	npo:NPO_1542	No	zinc oxide nanoparticle	ROS production through endoplasmic reticulum stress						30			nm	30																									50			m2/g		spherical
	32	Zhang_2018b	Yes	AgNP-cube	erm:ERM00000324	chebi:CHEBI_82780	Yes	silver cube nanoparticle	activation of Nrf2 singling pathway and increased catalase activity						97.08	SD	15.94	nm	97.08	TEM	Hitachi H-7500																161.08	SD	0.81	nm	water								cube
	32	Zhang_2018b	Yes	AgNP-cube	erm:ERM00000324	chebi:CHEBI_82780	Yes	silver cube nanoparticle	increased the number and length of protrusions						97.08	SD	15.94	nm	97.08	TEM	Hitachi H-7500																161.08	SD	0.81	nm	water								cube
	32	Zhang_2018b	Yes	AgNP-cube	erm:ERM00000324	chebi:CHEBI_82780	Yes	silver cube nanoparticle	activation of Nrf2 singling pathway and increased catalase activity						97.08	SD	15.94	nm	97.08	TEM	Hitachi H-7500																162.13	SD	0.82	nm	DMEM with 10% FBS								cube
	32	Zhang_2018b	Yes	AgNP-cube	erm:ERM00000324	chebi:CHEBI_82780	Yes	silver cube nanoparticle	increased the number and length of protrusions						97.08	SD	15.94	nm	97.08	TEM	Hitachi H-7500																162.13	SD	0.82	nm	DMEM with 10% FBS								cube
	32	Zhang_2018b	Yes	AgNP-cube	erm:ERM00000324	chebi:CHEBI_82780	Yes	silver cube nanoparticle	activation of Nrf2 singling pathway and increased catalase activity						97.08	SD	15.94	nm	97.08	TEM	Hitachi H-7500																165.93	SD	0.54	nm	1640 with 10% FBS								cube
	32	Zhang_2018b	Yes	AgNP-cube	erm:ERM00000324	chebi:CHEBI_82780	Yes	silver cube nanoparticle	increased the number and length of protrusions						97.08	SD	15.94	nm	97.08	TEM	Hitachi H-7500																165.93	SD	0.54	nm	1640 with 10% FBS								cube
	32	Zhang_2018b	Yes	AgNP-plate	erm:ERM00000323	chebi:CHEBI_82780	Yes	silver plate nanoparticle	activation of Nrf2 singling pathway and increased catalase activity						37.71	SD	7.47	nm	37.71	TEM	Hitachi H-7500																68.75	SD	1.77	nm	water								plate
	32	Zhang_2018b	Yes	AgNP-plate	erm:ERM00000323	chebi:CHEBI_82780	Yes	silver plate nanoparticle	increased the number and length of protrusions						37.71	SD	7.47	nm	37.71	TEM	Hitachi H-7500																68.75	SD	1.77	nm	water								plate
	32	Zhang_2018b	Yes	AgNP-plate	erm:ERM00000323	chebi:CHEBI_82780	Yes	silver plate nanoparticle	activation of Nrf2 singling pathway and increased catalase activity						37.71	SD	7.47	nm	37.71	TEM	Hitachi H-7500																68.75	SD	1.77	nm	DMEM with 10% FBS								plate
	32	Zhang_2018b	Yes	AgNP-plate	erm:ERM00000323	chebi:CHEBI_82780	Yes	silver plate nanoparticle	increased the number and length of protrusions						37.71	SD	7.47	nm	37.71	TEM	Hitachi H-7500																68.75	SD	1.77	nm	DMEM with 10% FBS								plate
	32	Zhang_2018b	Yes	AgNP-plate	erm:ERM00000323	chebi:CHEBI_82780	Yes	silver plate nanoparticle	activation of Nrf2 singling pathway and increased catalase activity						37.71	SD	7.47	nm	37.71	TEM	Hitachi H-7500																128.15	SD	1.78	nm	1640 with 10% FBS								plate
	32	Zhang_2018b	Yes	AgNP-plate	erm:ERM00000323	chebi:CHEBI_82780	Yes	silver plate nanoparticle	increased the number and length of protrusions						37.71	SD	7.47	nm	37.71	TEM	Hitachi H-7500																128.15	SD	1.78	nm	1640 with 10% FBS								plate
	32	Zhang_2018b	Yes	AgNPs 200	erm:ERM00000209	chebi:CHEBI_33964	Yes	silver microparticle	activation of Nrf2 singling pathway and increased catalase activity						190.38	SD	22.63	nm	190.38	TEM	Hitachi H-7500																214.53	SD	2.82	nm	water								spherical
	32	Zhang_2018b	Yes	AgNPs 200	erm:ERM00000209	chebi:CHEBI_33964	Yes	silver microparticle	increased the number and length of protrusions						190.38	SD	22.63	nm	190.38	TEM	Hitachi H-7500																214.53	SD	2.82	nm	water								spherical
	32	Zhang_2018b	Yes	AgNPs 200	erm:ERM00000209	chebi:CHEBI_33964	Yes	silver microparticle	activation of Nrf2 singling pathway and increased catalase activity						190.38	SD	22.63	nm	190.38	TEM	Hitachi H-7500																217.67	SD	3.43	nm	DMEM with 10% FBS								spherical
	32	Zhang_2018b	Yes	AgNPs 200	erm:ERM00000209	chebi:CHEBI_33964	Yes	silver microparticle	increased the number and length of protrusions						190.38	SD	22.63	nm	190.38	TEM	Hitachi H-7500																217.67	SD	3.43	nm	DMEM with 10% FBS								spherical
	32	Zhang_2018b	Yes	AgNPs 200	erm:ERM00000209	chebi:CHEBI_33964	Yes	silver microparticle	activation of Nrf2 singling pathway and increased catalase activity						190.38	SD	22.63	nm	190.38	TEM	Hitachi H-7500																229.175	SD	5.17	nm	1640 with 10% FBS								spherical
	32	Zhang_2018b	Yes	AgNPs 200	erm:ERM00000209	chebi:CHEBI_33964	Yes	silver microparticle	increased the number and length of protrusions						190.38	SD	22.63	nm	190.38	TEM	Hitachi H-7500																229.175	SD	5.17	nm	1640 with 10% FBS								spherical
	32	Zhang_2018b	Yes	nEu2O3	erm:ERM00000201	chebi:CHEBI_52733	No	europium oxide nanoparticle	activation of Nrf2 singling pathway and increased catalase activity						75.15	SD	15.94	nm	75.15	TEM	Hitachi H-7500																595.03	SD	18.17	nm	water								spherical
	32	Zhang_2018b	Yes	nEu2O3	erm:ERM00000201	chebi:CHEBI_52733	No	europium oxide nanoparticle	promoted activities of SOD and Gpx						75.15	SD	15.94	nm	75.15	TEM	Hitachi H-7500																595.03	SD	18.17	nm	water								spherical
	32	Zhang_2018b	Yes	nEu2O3	erm:ERM00000201	chebi:CHEBI_52733	No	europium oxide nanoparticle	activating the NLRP3 inflammasomes						75.15	SD	15.94	nm	75.15	TEM	Hitachi H-7500																595.03	SD	18.17	nm	water								spherical
	32	Zhang_2018b	Yes	nEu2O3	erm:ERM00000201	chebi:CHEBI_52733	No	europium oxide nanoparticle	activation of post-transcriptional mechanism						75.15	SD	15.94	nm	75.15	TEM	Hitachi H-7500																595.03	SD	18.17	nm	water								spherical
	32	Zhang_2018b	Yes	nEu2O3	erm:ERM00000201	chebi:CHEBI_52733	No	europium oxide nanoparticle	condensed cellular size with reduced numbers of protrusions						75.15	SD	15.94	nm	75.15	TEM	Hitachi H-7500																595.03	SD	18.17	nm	water								spherical
	32	Zhang_2018b	Yes	nEu2O3	erm:ERM00000201	chebi:CHEBI_52733	No	europium oxide nanoparticle	activation of Nrf2 singling pathway and increased catalase activity						75.15	SD	15.94	nm	75.15	TEM	Hitachi H-7500																553.38	SD	56.6	nm	DMEM with 10% FBS								spherical
	32	Zhang_2018b	Yes	nEu2O3	erm:ERM00000201	chebi:CHEBI_52733	No	europium oxide nanoparticle	promoted activities of SOD and Gpx						75.15	SD	15.94	nm	75.15	TEM	Hitachi H-7500																553.38	SD	56.6	nm	DMEM with 10% FBS								spherical
	32	Zhang_2018b	Yes	nEu2O3	erm:ERM00000201	chebi:CHEBI_52733	No	europium oxide nanoparticle	activating the NLRP3 inflammasomes						75.15	SD	15.94	nm	75.15	TEM	Hitachi H-7500																553.38	SD	56.6	nm	DMEM with 10% FBS								spherical
	32	Zhang_2018b	Yes	nEu2O3	erm:ERM00000201	chebi:CHEBI_52733	No	europium oxide nanoparticle	activation of post-transcriptional mechanism						75.15	SD	15.94	nm	75.15	TEM	Hitachi H-7500																553.38	SD	56.6	nm	DMEM with 10% FBS								spherical
	32	Zhang_2018b	Yes	nEu2O3	erm:ERM00000201	chebi:CHEBI_52733	No	europium oxide nanoparticle	condensed cellular size with reduced numbers of protrusions						75.15	SD	15.94	nm	75.15	TEM	Hitachi H-7500																553.38	SD	56.6	nm	DMEM with 10% FBS								spherical
	32	Zhang_2018b	Yes	nEu2O3	erm:ERM00000201	chebi:CHEBI_52733	No	europium oxide nanoparticle	activation of Nrf2 singling pathway and increased catalase activity						75.15	SD	15.94	nm	75.15	TEM	Hitachi H-7500																502.2	SD	89.12	nm	1640 with 10% FBS								spherical
	32	Zhang_2018b	Yes	nEu2O3	erm:ERM00000201	chebi:CHEBI_52733	No	europium oxide nanoparticle	promoted activities of SOD and Gpx						75.15	SD	15.94	nm	75.15	TEM	Hitachi H-7500																502.2	SD	89.12	nm	1640 with 10% FBS								spherical
	32	Zhang_2018b	Yes	nEu2O3	erm:ERM00000201	chebi:CHEBI_52733	No	europium oxide nanoparticle	activating the NLRP3 inflammasomes						75.15	SD	15.94	nm	75.15	TEM	Hitachi H-7500																502.2	SD	89.12	nm	1640 with 10% FBS								spherical
	32	Zhang_2018b	Yes	nEu2O3	erm:ERM00000201	chebi:CHEBI_52733	No	europium oxide nanoparticle	activation of post-transcriptional mechanism						75.15	SD	15.94	nm	75.15	TEM	Hitachi H-7500																502.2	SD	89.12	nm	1640 with 10% FBS								spherical
	32	Zhang_2018b	Yes	nEu2O3	erm:ERM00000201	chebi:CHEBI_52733	No	europium oxide nanoparticle	condensed cellular size with reduced numbers of protrusions						75.15	SD	15.94	nm	75.15	TEM	Hitachi H-7500																502.2	SD	89.12	nm	1640 with 10% FBS								spherical
	32	Zhang_2018b	Yes	AgNPs 100	erm:ERM00000208	chebi:CHEBI_82780	Yes	spherelike silver nanoparticle	activation of Nrf2 singling pathway and increased catalase activity						102.64	SD	11.71	nm	102.64	TEM	Hitachi H-7500																136.49	SD	1.11	nm	water								spherical
	32	Zhang_2018b	Yes	AgNPs 100	erm:ERM00000208	chebi:CHEBI_82780	Yes	spherelike silver nanoparticle	increased the number and length of protrusions						102.64	SD	11.71	nm	102.64	TEM	Hitachi H-7500																136.49	SD	1.11	nm	water								spherical
	32	Zhang_2018b	Yes	AgNPs 100	erm:ERM00000208	chebi:CHEBI_82780	Yes	spherelike silver nanoparticle	activation of Nrf2 singling pathway and increased catalase activity						102.64	SD	11.71	nm	102.64	TEM	Hitachi H-7500																130.91	SD	2.02	nm	DMEM with 10% FBS								spherical
	32	Zhang_2018b	Yes	AgNPs 100	erm:ERM00000208	chebi:CHEBI_82780	Yes	spherelike silver nanoparticle	increased the number and length of protrusions						102.64	SD	11.71	nm	102.64	TEM	Hitachi H-7500																130.91	SD	2.02	nm	DMEM with 10% FBS								spherical
	32	Zhang_2018b	Yes	AgNPs 100	erm:ERM00000208	chebi:CHEBI_82780	Yes	spherelike silver nanoparticle	activation of Nrf2 singling pathway and increased catalase activity						102.64	SD	11.71	nm	102.64	TEM	Hitachi H-7500																143.15	SD	1.06	nm	1640 with 10% FBS								spherical
	32	Zhang_2018b	Yes	AgNPs 100	erm:ERM00000208	chebi:CHEBI_82780	Yes	spherelike silver nanoparticle	increased the number and length of protrusions						102.64	SD	11.71	nm	102.64	TEM	Hitachi H-7500																143.15	SD	1.06	nm	1640 with 10% FBS								spherical
	32	Zhang_2018b	Yes	AgNPs 25	erm:ERM00000207	chebi:CHEBI_82780	Yes	spherelike silver nanoparticle	activation of Nrf2 singling pathway and increased catalase activity						21.73	SD	2.76	nm	21.73	TEM	Hitachi H-7500																55.2	SD	1.5	nm	water								spherical
	32	Zhang_2018b	Yes	AgNPs 25	erm:ERM00000207	chebi:CHEBI_82780	Yes	spherelike silver nanoparticle	increased the number and length of protrusions						21.73	SD	2.76	nm	21.73	TEM	Hitachi H-7500																55.2	SD	1.5	nm	water								spherical
	32	Zhang_2018b	Yes	AgNPs 25	erm:ERM00000207	chebi:CHEBI_82780	Yes	spherelike silver nanoparticle	activation of Nrf2 singling pathway and increased catalase activity						21.73	SD	2.76	nm	21.73	TEM	Hitachi H-7500																29.76	SD	0.2	nm	DMEM with 10% FBS								spherical
	32	Zhang_2018b	Yes	AgNPs 25	erm:ERM00000207	chebi:CHEBI_82780	Yes	spherelike silver nanoparticle	increased the number and length of protrusions						21.73	SD	2.76	nm	21.73	TEM	Hitachi H-7500																29.76	SD	0.2	nm	DMEM with 10% FBS								spherical
	32	Zhang_2018b	Yes	AgNPs 25	erm:ERM00000207	chebi:CHEBI_82780	Yes	spherelike silver nanoparticle	activation of Nrf2 singling pathway and increased catalase activity						21.73	SD	2.76	nm	21.73	TEM	Hitachi H-7500																47.69	SD	1.25	nm	1640 with 10% FBS								spherical
	32	Zhang_2018b	Yes	AgNPs 25	erm:ERM00000207	chebi:CHEBI_82780	Yes	spherelike silver nanoparticle	increased the number and length of protrusions						21.73	SD	2.76	nm	21.73	TEM	Hitachi H-7500																47.69	SD	1.25	nm	1640 with 10% FBS								spherical
	32	Zhang_2018b	Yes	AgNPs 5	erm:ERM00000206	chebi:CHEBI_82780	Yes	spherelike silver nanoparticle	activation of Nrf2 singling pathway and increased catalase activity						5.6	SD	1.27	nm	5.6	TEM	Hitachi H-7500																149.65	SD	41.49	nm	water								spherical
	32	Zhang_2018b	Yes	AgNPs 5	erm:ERM00000206	chebi:CHEBI_82780	Yes	spherelike silver nanoparticle	activation of post-transcriptional mechanism						5.6	SD	1.27	nm	5.6	TEM	Hitachi H-7500																149.65	SD	41.49	nm	water								spherical
	32	Zhang_2018b	Yes	AgNPs 5	erm:ERM00000206	chebi:CHEBI_82780	Yes	spherelike silver nanoparticle	increased the number and length of protrusions						5.6	SD	1.27	nm	5.6	TEM	Hitachi H-7500																149.65	SD	41.49	nm	water								spherical
	32	Zhang_2018b	Yes	AgNPs 5	erm:ERM00000206	chebi:CHEBI_82780	Yes	spherelike silver nanoparticle	activation of Nrf2 singling pathway and increased catalase activity						5.6	SD	1.27	nm	5.6	TEM	Hitachi H-7500																35.79	SD	9.64	nm	DMEM with 10% FBS								spherical
	32	Zhang_2018b	Yes	AgNPs 5	erm:ERM00000206	chebi:CHEBI_82780	Yes	spherelike silver nanoparticle	activation of post-transcriptional mechanism						5.6	SD	1.27	nm	5.6	TEM	Hitachi H-7500																35.79	SD	9.64	nm	DMEM with 10% FBS								spherical
	32	Zhang_2018b	Yes	AgNPs 5	erm:ERM00000206	chebi:CHEBI_82780	Yes	spherelike silver nanoparticle	increased the number and length of protrusions						5.6	SD	1.27	nm	5.6	TEM	Hitachi H-7500																35.79	SD	9.64	nm	DMEM with 10% FBS								spherical
	32	Zhang_2018b	Yes	AgNPs 5	erm:ERM00000206	chebi:CHEBI_82780	Yes	spherelike silver nanoparticle	activation of Nrf2 singling pathway and increased catalase activity						5.6	SD	1.27	nm	5.6	TEM	Hitachi H-7500																40.47	SD	2.07	nm	1640 with 10% FBS								spherical
	32	Zhang_2018b	Yes	AgNPs 5	erm:ERM00000206	chebi:CHEBI_82780	Yes	spherelike silver nanoparticle	activation of post-transcriptional mechanism						5.6	SD	1.27	nm	5.6	TEM	Hitachi H-7500																40.47	SD	2.07	nm	1640 with 10% FBS								spherical
	32	Zhang_2018b	Yes	AgNPs 5	erm:ERM00000206	chebi:CHEBI_82780	Yes	spherelike silver nanoparticle	increased the number and length of protrusions						5.6	SD	1.27	nm	5.6	TEM	Hitachi H-7500																40.47	SD	2.07	nm	1640 with 10% FBS								spherical
	32	Zhang_2018b	Yes	nY2O3	erm:ERM00000196	enm:ENM_0000120	Yes	yttrium oxide nanoparticle	activation of Nrf2 singling pathway and increased catalase activity						31.6	SD	5.16	nm	31.6	TEM	Hitachi H-7500																1036.65	SD	257.59	nm	water								spherical
	32	Zhang_2018b	Yes	nY2O3	erm:ERM00000196	enm:ENM_0000120	Yes	yttrium oxide nanoparticle	promoted activities of SOD and Gpx						31.6	SD	5.16	nm	31.6	TEM	Hitachi H-7500																1036.65	SD	257.59	nm	water								spherical
	32	Zhang_2018b	Yes	nY2O3	erm:ERM00000196	enm:ENM_0000120	Yes	yttrium oxide nanoparticle	activating the NLRP3 inflammasomes						31.6	SD	5.16	nm	31.6	TEM	Hitachi H-7500																1036.65	SD	257.59	nm	water								spherical
	32	Zhang_2018b	Yes	nY2O3	erm:ERM00000196	enm:ENM_0000120	Yes	yttrium oxide nanoparticle	condensed cellular size with reduced numbers of protrusions						31.6	SD	5.16	nm	31.6	TEM	Hitachi H-7500																1036.65	SD	257.59	nm	water								spherical
	32	Zhang_2018b	Yes	nY2O3	erm:ERM00000196	enm:ENM_0000120	Yes	yttrium oxide nanoparticle	activation of Nrf2 singling pathway and increased catalase activity						31.6	SD	5.16	nm	31.6	TEM	Hitachi H-7500																349.07	SD	24.73	nm	DMEM with 10% FBS								spherical
	32	Zhang_2018b	Yes	nY2O3	erm:ERM00000196	enm:ENM_0000120	Yes	yttrium oxide nanoparticle	promoted activities of SOD and Gpx						31.6	SD	5.16	nm	31.6	TEM	Hitachi H-7500																349.07	SD	24.73	nm	DMEM with 10% FBS								spherical
	32	Zhang_2018b	Yes	nY2O3	erm:ERM00000196	enm:ENM_0000120	Yes	yttrium oxide nanoparticle	activating the NLRP3 inflammasomes						31.6	SD	5.16	nm	31.6	TEM	Hitachi H-7500																349.07	SD	24.73	nm	DMEM with 10% FBS								spherical
	32	Zhang_2018b	Yes	nY2O3	erm:ERM00000196	enm:ENM_0000120	Yes	yttrium oxide nanoparticle	condensed cellular size with reduced numbers of protrusions						31.6	SD	5.16	nm	31.6	TEM	Hitachi H-7500																349.07	SD	24.73	nm	DMEM with 10% FBS								spherical
	32	Zhang_2018b	Yes	nY2O3	erm:ERM00000196	enm:ENM_0000120	Yes	yttrium oxide nanoparticle	activation of Nrf2 singling pathway and increased catalase activity						31.6	SD	5.16	nm	31.6	TEM	Hitachi H-7500																462.08	SD	96.32	nm	1640 with 10% FBS								spherical
	32	Zhang_2018b	Yes	nY2O3	erm:ERM00000196	enm:ENM_0000120	Yes	yttrium oxide nanoparticle	promoted activities of SOD and Gpx						31.6	SD	5.16	nm	31.6	TEM	Hitachi H-7500																462.08	SD	96.32	nm	1640 with 10% FBS								spherical
	32	Zhang_2018b	Yes	nY2O3	erm:ERM00000196	enm:ENM_0000120	Yes	yttrium oxide nanoparticle	activating the NLRP3 inflammasomes						31.6	SD	5.16	nm	31.6	TEM	Hitachi H-7500																462.08	SD	96.32	nm	1640 with 10% FBS								spherical
	32	Zhang_2018b	Yes	nY2O3	erm:ERM00000196	enm:ENM_0000120	Yes	yttrium oxide nanoparticle	condensed cellular size with reduced numbers of protrusions						31.6	SD	5.16	nm	31.6	TEM	Hitachi H-7500																462.08	SD	96.32	nm	1640 with 10% FBS								spherical
	32	Zhang_2018b	Yes	nLa2O3	erm:ERM00000197	enm:ENM_0000121	Yes	lanthanum oxide nanoparticle	activation of Nrf2 singling pathway and increased catalase activity						19.93	SD	2.17	nm	19.93	TEM	Hitachi H-7500																901.17	SD	237.79	nm	water								spherical
	32	Zhang_2018b	Yes	nLa2O3	erm:ERM00000197	enm:ENM_0000121	Yes	lanthanum oxide nanoparticle	activating the NLRP3 inflammasomes						19.93	SD	2.17	nm	19.93	TEM	Hitachi H-7500																901.17	SD	237.79	nm	water								spherical
	32	Zhang_2018b	Yes	nLa2O3	erm:ERM00000197	enm:ENM_0000121	Yes	lanthanum oxide nanoparticle	activation of post-transcriptional mechanism						19.93	SD	2.17	nm	19.93	TEM	Hitachi H-7500																901.17	SD	237.79	nm	water								spherical
	32	Zhang_2018b	Yes	nLa2O3	erm:ERM00000197	enm:ENM_0000121	Yes	lanthanum oxide nanoparticle	condensed cellular size with reduced numbers of protrusions						19.93	SD	2.17	nm	19.93	TEM	Hitachi H-7500																901.17	SD	237.79	nm	water								spherical
	32	Zhang_2018b	Yes	nLa2O3	erm:ERM00000197	enm:ENM_0000121	Yes	lanthanum oxide nanoparticle	activation of Nrf2 singling pathway and increased catalase activity						19.93	SD	2.17	nm	19.93	TEM	Hitachi H-7500																810.37	SD	21.23	nm	DMEM with 10% FBS								spherical
	32	Zhang_2018b	Yes	nLa2O3	erm:ERM00000197	enm:ENM_0000121	Yes	lanthanum oxide nanoparticle	activating the NLRP3 inflammasomes						19.93	SD	2.17	nm	19.93	TEM	Hitachi H-7500																810.37	SD	21.23	nm	DMEM with 10% FBS								spherical
	32	Zhang_2018b	Yes	nLa2O3	erm:ERM00000197	enm:ENM_0000121	Yes	lanthanum oxide nanoparticle	activation of post-transcriptional mechanism						19.93	SD	2.17	nm	19.93	TEM	Hitachi H-7500																810.37	SD	21.23	nm	DMEM with 10% FBS								spherical
	32	Zhang_2018b	Yes	nLa2O3	erm:ERM00000197	enm:ENM_0000121	Yes	lanthanum oxide nanoparticle	condensed cellular size with reduced numbers of protrusions						19.93	SD	2.17	nm	19.93	TEM	Hitachi H-7500																810.37	SD	21.23	nm	DMEM with 10% FBS								spherical
	32	Zhang_2018b	Yes	nLa2O3	erm:ERM00000197	enm:ENM_0000121	Yes	lanthanum oxide nanoparticle	activation of Nrf2 singling pathway and increased catalase activity						19.93	SD	2.17	nm	19.93	TEM	Hitachi H-7500																495.93	SD	100.08	nm	1640 with 10% FBS								spherical
	32	Zhang_2018b	Yes	nLa2O3	erm:ERM00000197	enm:ENM_0000121	Yes	lanthanum oxide nanoparticle	activating the NLRP3 inflammasomes						19.93	SD	2.17	nm	19.93	TEM	Hitachi H-7500																495.93	SD	100.08	nm	1640 with 10% FBS								spherical
	32	Zhang_2018b	Yes	nLa2O3	erm:ERM00000197	enm:ENM_0000121	Yes	lanthanum oxide nanoparticle	activation of post-transcriptional mechanism						19.93	SD	2.17	nm	19.93	TEM	Hitachi H-7500																495.93	SD	100.08	nm	1640 with 10% FBS								spherical
	32	Zhang_2018b	Yes	nLa2O3	erm:ERM00000197	enm:ENM_0000121	Yes	lanthanum oxide nanoparticle	condensed cellular size with reduced numbers of protrusions						19.93	SD	2.17	nm	19.93	TEM	Hitachi H-7500																495.93	SD	100.08	nm	1640 with 10% FBS								spherical
	32	Zhang_2018b	Yes	nNd2O3	erm:ERM00000199	enm:ENM_0000122	Yes	neodymium oxide nanoparticle	activation of Nrf2 singling pathway and increased catalase activity						164.45	SD	33.49	nm	164.45	TEM	Hitachi H-7500																921.48	SD	28.48	nm	water								spherical
	32	Zhang_2018b	Yes	nNd2O3	erm:ERM00000199	enm:ENM_0000122	Yes	neodymium oxide nanoparticle	activating the NLRP3 inflammasomes						164.45	SD	33.49	nm	164.45	TEM	Hitachi H-7500																921.48	SD	28.48	nm	water								spherical
	32	Zhang_2018b	Yes	nNd2O3	erm:ERM00000199	enm:ENM_0000122	Yes	neodymium oxide nanoparticle	activation of post-transcriptional mechanism						164.45	SD	33.49	nm	164.45	TEM	Hitachi H-7500																921.48	SD	28.48	nm	water								spherical
	32	Zhang_2018b	Yes	nNd2O3	erm:ERM00000199	enm:ENM_0000122	Yes	neodymium oxide nanoparticle	condensed cellular size with reduced numbers of protrusions						164.45	SD	33.49	nm	164.45	TEM	Hitachi H-7500																921.48	SD	28.48	nm	water								spherical
	32	Zhang_2018b	Yes	nNd2O3	erm:ERM00000199	enm:ENM_0000122	Yes	neodymium oxide nanoparticle	activation of Nrf2 singling pathway and increased catalase activity						164.45	SD	33.49	nm	164.45	TEM	Hitachi H-7500																211.35	SD	33.9	nm	DMEM with 10% FBS								spherical
	32	Zhang_2018b	Yes	nNd2O3	erm:ERM00000199	enm:ENM_0000122	Yes	neodymium oxide nanoparticle	activating the NLRP3 inflammasomes						164.45	SD	33.49	nm	164.45	TEM	Hitachi H-7500																211.35	SD	33.9	nm	DMEM with 10% FBS								spherical
	32	Zhang_2018b	Yes	nNd2O3	erm:ERM00000199	enm:ENM_0000122	Yes	neodymium oxide nanoparticle	activation of post-transcriptional mechanism						164.45	SD	33.49	nm	164.45	TEM	Hitachi H-7500																211.35	SD	33.9	nm	DMEM with 10% FBS								spherical
	32	Zhang_2018b	Yes	nNd2O3	erm:ERM00000199	enm:ENM_0000122	Yes	neodymium oxide nanoparticle	condensed cellular size with reduced numbers of protrusions						164.45	SD	33.49	nm	164.45	TEM	Hitachi H-7500																211.35	SD	33.9	nm	DMEM with 10% FBS								spherical
	32	Zhang_2018b	Yes	nNd2O3	erm:ERM00000199	enm:ENM_0000122	Yes	neodymium oxide nanoparticle	activation of Nrf2 singling pathway and increased catalase activity						164.45	SD	33.49	nm	164.45	TEM	Hitachi H-7500																363.93	SD	78.3	nm	1640 with 10% FBS								spherical
	32	Zhang_2018b	Yes	nNd2O3	erm:ERM00000199	enm:ENM_0000122	Yes	neodymium oxide nanoparticle	activating the NLRP3 inflammasomes						164.45	SD	33.49	nm	164.45	TEM	Hitachi H-7500																363.93	SD	78.3	nm	1640 with 10% FBS								spherical
	32	Zhang_2018b	Yes	nNd2O3	erm:ERM00000199	enm:ENM_0000122	Yes	neodymium oxide nanoparticle	activation of post-transcriptional mechanism						164.45	SD	33.49	nm	164.45	TEM	Hitachi H-7500																363.93	SD	78.3	nm	1640 with 10% FBS								spherical
	32	Zhang_2018b	Yes	nNd2O3	erm:ERM00000199	enm:ENM_0000122	Yes	neodymium oxide nanoparticle	condensed cellular size with reduced numbers of protrusions						164.45	SD	33.49	nm	164.45	TEM	Hitachi H-7500																363.93	SD	78.3	nm	1640 with 10% FBS								spherical
	32	Zhang_2018b	Yes	nSm2O3	erm:ERM00000200	enm:ENM_0000123	Yes	samarium oxide nanoparticle	activation of Nrf2 singling pathway and increased catalase activity						89.41	SD	20.43	nm	89.41	TEM	Hitachi H-7500																795.26	SD	38.71	nm	water								spherical
	32	Zhang_2018b	Yes	nSm2O3	erm:ERM00000200	enm:ENM_0000123	Yes	samarium oxide nanoparticle	activating the NLRP3 inflammasomes						89.41	SD	20.43	nm	89.41	TEM	Hitachi H-7500																795.26	SD	38.71	nm	water								spherical
	32	Zhang_2018b	Yes	nSm2O3	erm:ERM00000200	enm:ENM_0000123	Yes	samarium oxide nanoparticle	activation of post-transcriptional mechanism						89.41	SD	20.43	nm	89.41	TEM	Hitachi H-7500																795.26	SD	38.71	nm	water								spherical
	32	Zhang_2018b	Yes	nSm2O3	erm:ERM00000200	enm:ENM_0000123	Yes	samarium oxide nanoparticle	condensed cellular size with reduced numbers of protrusions						89.41	SD	20.43	nm	89.41	TEM	Hitachi H-7500																795.26	SD	38.71	nm	water								spherical
	32	Zhang_2018b	Yes	nSm2O3	erm:ERM00000200	enm:ENM_0000123	Yes	samarium oxide nanoparticle	activation of Nrf2 singling pathway and increased catalase activity						89.41	SD	20.43	nm	89.41	TEM	Hitachi H-7500																219.93	SD	44.2	nm	DMEM with 10% FBS								spherical
	32	Zhang_2018b	Yes	nSm2O3	erm:ERM00000200	enm:ENM_0000123	Yes	samarium oxide nanoparticle	activating the NLRP3 inflammasomes						89.41	SD	20.43	nm	89.41	TEM	Hitachi H-7500																219.93	SD	44.2	nm	DMEM with 10% FBS								spherical
	32	Zhang_2018b	Yes	nSm2O3	erm:ERM00000200	enm:ENM_0000123	Yes	samarium oxide nanoparticle	activation of post-transcriptional mechanism						89.41	SD	20.43	nm	89.41	TEM	Hitachi H-7500																219.93	SD	44.2	nm	DMEM with 10% FBS								spherical
	32	Zhang_2018b	Yes	nSm2O3	erm:ERM00000200	enm:ENM_0000123	Yes	samarium oxide nanoparticle	condensed cellular size with reduced numbers of protrusions						89.41	SD	20.43	nm	89.41	TEM	Hitachi H-7500																219.93	SD	44.2	nm	DMEM with 10% FBS								spherical
	32	Zhang_2018b	Yes	nSm2O3	erm:ERM00000200	enm:ENM_0000123	Yes	samarium oxide nanoparticle	activation of Nrf2 singling pathway and increased catalase activity						89.41	SD	20.43	nm	89.41	TEM	Hitachi H-7500																530.07	SD	183.28	nm	1640 with 10% FBS								spherical
	32	Zhang_2018b	Yes	nSm2O3	erm:ERM00000200	enm:ENM_0000123	Yes	samarium oxide nanoparticle	activating the NLRP3 inflammasomes						89.41	SD	20.43	nm	89.41	TEM	Hitachi H-7500																530.07	SD	183.28	nm	1640 with 10% FBS								spherical
	32	Zhang_2018b	Yes	nSm2O3	erm:ERM00000200	enm:ENM_0000123	Yes	samarium oxide nanoparticle	activation of post-transcriptional mechanism						89.41	SD	20.43	nm	89.41	TEM	Hitachi H-7500																530.07	SD	183.28	nm	1640 with 10% FBS								spherical
	32	Zhang_2018b	Yes	nSm2O3	erm:ERM00000200	enm:ENM_0000123	Yes	samarium oxide nanoparticle	condensed cellular size with reduced numbers of protrusions						89.41	SD	20.43	nm	89.41	TEM	Hitachi H-7500																530.07	SD	183.28	nm	1640 with 10% FBS								spherical
	32	Zhang_2018b	Yes	nGd2O3	erm:ERM00000202	enm:ENM_0000124	Yes	gadolinium oxide nanoparticle	activation of Nrf2 singling pathway and increased catalase activity						45.79	SD	12.15	nm	45.79	TEM	Hitachi H-7500																958.33	SD	50.54	nm	water								spherical
	32	Zhang_2018b	Yes	nGd2O3	erm:ERM00000202	enm:ENM_0000124	Yes	gadolinium oxide nanoparticle	activating the NLRP3 inflammasomes						45.79	SD	12.15	nm	45.79	TEM	Hitachi H-7500																958.33	SD	50.54	nm	water								spherical
	32	Zhang_2018b	Yes	nGd2O3	erm:ERM00000202	enm:ENM_0000124	Yes	gadolinium oxide nanoparticle	activation of post-transcriptional mechanism						45.79	SD	12.15	nm	45.79	TEM	Hitachi H-7500																958.33	SD	50.54	nm	water								spherical
	32	Zhang_2018b	Yes	nGd2O3	erm:ERM00000202	enm:ENM_0000124	Yes	gadolinium oxide nanoparticle	condensed cellular size with reduced numbers of protrusions						45.79	SD	12.15	nm	45.79	TEM	Hitachi H-7500																958.33	SD	50.54	nm	water								spherical
	32	Zhang_2018b	Yes	nGd2O3	erm:ERM00000202	enm:ENM_0000124	Yes	gadolinium oxide nanoparticle	activation of Nrf2 singling pathway and increased catalase activity						45.79	SD	12.15	nm	45.79	TEM	Hitachi H-7500																1192.13	SD	132.62	nm	DMEM with 10% FBS								spherical
	32	Zhang_2018b	Yes	nGd2O3	erm:ERM00000202	enm:ENM_0000124	Yes	gadolinium oxide nanoparticle	activating the NLRP3 inflammasomes						45.79	SD	12.15	nm	45.79	TEM	Hitachi H-7500																1192.13	SD	132.62	nm	DMEM with 10% FBS								spherical
	32	Zhang_2018b	Yes	nGd2O3	erm:ERM00000202	enm:ENM_0000124	Yes	gadolinium oxide nanoparticle	activation of post-transcriptional mechanism						45.79	SD	12.15	nm	45.79	TEM	Hitachi H-7500																1192.13	SD	132.62	nm	DMEM with 10% FBS								spherical
	32	Zhang_2018b	Yes	nGd2O3	erm:ERM00000202	enm:ENM_0000124	Yes	gadolinium oxide nanoparticle	condensed cellular size with reduced numbers of protrusions						45.79	SD	12.15	nm	45.79	TEM	Hitachi H-7500																1192.13	SD	132.62	nm	DMEM with 10% FBS								spherical
	32	Zhang_2018b	Yes	nGd2O3	erm:ERM00000202	enm:ENM_0000124	Yes	gadolinium oxide nanoparticle	activation of Nrf2 singling pathway and increased catalase activity						45.79	SD	12.15	nm	45.79	TEM	Hitachi H-7500																445.52	SD	147.66	nm	1640 with 10% FBS								spherical
	32	Zhang_2018b	Yes	nGd2O3	erm:ERM00000202	enm:ENM_0000124	Yes	gadolinium oxide nanoparticle	activating the NLRP3 inflammasomes						45.79	SD	12.15	nm	45.79	TEM	Hitachi H-7500																445.52	SD	147.66	nm	1640 with 10% FBS								spherical
	32	Zhang_2018b	Yes	nGd2O3	erm:ERM00000202	enm:ENM_0000124	Yes	gadolinium oxide nanoparticle	activation of post-transcriptional mechanism						45.79	SD	12.15	nm	45.79	TEM	Hitachi H-7500																445.52	SD	147.66	nm	1640 with 10% FBS								spherical
	32	Zhang_2018b	Yes	nGd2O3	erm:ERM00000202	enm:ENM_0000124	Yes	gadolinium oxide nanoparticle	condensed cellular size with reduced numbers of protrusions						45.79	SD	12.15	nm	45.79	TEM	Hitachi H-7500																445.52	SD	147.66	nm	1640 with 10% FBS								spherical
	32	Zhang_2018b	Yes	nDy2O3	erm:ERM00000203	enm:ENM_0000125	Yes	dysprosium oxide nanoparticle	activation of Nrf2 singling pathway and increased catalase activity						32.76	SD	3.63	nm	32.76	TEM	Hitachi H-7500																826.2	SD	61.29	nm	water								spherical
	32	Zhang_2018b	Yes	nDy2O3	erm:ERM00000203	enm:ENM_0000125	Yes	dysprosium oxide nanoparticle	activating the NLRP3 inflammasomes						32.76	SD	3.63	nm	32.76	TEM	Hitachi H-7500																826.2	SD	61.29	nm	water								spherical
	32	Zhang_2018b	Yes	nDy2O3	erm:ERM00000203	enm:ENM_0000125	Yes	dysprosium oxide nanoparticle	activation of post-transcriptional mechanism						32.76	SD	3.63	nm	32.76	TEM	Hitachi H-7500																826.2	SD	61.29	nm	water								spherical
	32	Zhang_2018b	Yes	nDy2O3	erm:ERM00000203	enm:ENM_0000125	Yes	dysprosium oxide nanoparticle	condensed cellular size with reduced numbers of protrusions						32.76	SD	3.63	nm	32.76	TEM	Hitachi H-7500																826.2	SD	61.29	nm	water								spherical
	32	Zhang_2018b	Yes	nDy2O3	erm:ERM00000203	enm:ENM_0000125	Yes	dysprosium oxide nanoparticle	activation of Nrf2 singling pathway and increased catalase activity						32.76	SD	3.63	nm	32.76	TEM	Hitachi H-7500																375.9	SD	68.65	nm	DMEM with 10% FBS								spherical
	32	Zhang_2018b	Yes	nDy2O3	erm:ERM00000203	enm:ENM_0000125	Yes	dysprosium oxide nanoparticle	activating the NLRP3 inflammasomes						32.76	SD	3.63	nm	32.76	TEM	Hitachi H-7500																375.9	SD	68.65	nm	DMEM with 10% FBS								spherical
	32	Zhang_2018b	Yes	nDy2O3	erm:ERM00000203	enm:ENM_0000125	Yes	dysprosium oxide nanoparticle	activation of post-transcriptional mechanism						32.76	SD	3.63	nm	32.76	TEM	Hitachi H-7500																375.9	SD	68.65	nm	DMEM with 10% FBS								spherical
	32	Zhang_2018b	Yes	nDy2O3	erm:ERM00000203	enm:ENM_0000125	Yes	dysprosium oxide nanoparticle	condensed cellular size with reduced numbers of protrusions						32.76	SD	3.63	nm	32.76	TEM	Hitachi H-7500																375.9	SD	68.65	nm	DMEM with 10% FBS								spherical
	32	Zhang_2018b	Yes	nDy2O3	erm:ERM00000203	enm:ENM_0000125	Yes	dysprosium oxide nanoparticle	activation of Nrf2 singling pathway and increased catalase activity						32.76	SD	3.63	nm	32.76	TEM	Hitachi H-7500																668.8	SD	138.27	nm	1640 with 10% FBS								spherical
	32	Zhang_2018b	Yes	nDy2O3	erm:ERM00000203	enm:ENM_0000125	Yes	dysprosium oxide nanoparticle	activating the NLRP3 inflammasomes						32.76	SD	3.63	nm	32.76	TEM	Hitachi H-7500																668.8	SD	138.27	nm	1640 with 10% FBS								spherical
	32	Zhang_2018b	Yes	nDy2O3	erm:ERM00000203	enm:ENM_0000125	Yes	dysprosium oxide nanoparticle	activation of post-transcriptional mechanism						32.76	SD	3.63	nm	32.76	TEM	Hitachi H-7500																668.8	SD	138.27	nm	1640 with 10% FBS								spherical
	32	Zhang_2018b	Yes	nDy2O3	erm:ERM00000203	enm:ENM_0000125	Yes	dysprosium oxide nanoparticle	condensed cellular size with reduced numbers of protrusions						32.76	SD	3.63	nm	32.76	TEM	Hitachi H-7500																668.8	SD	138.27	nm	1640 with 10% FBS								spherical
	32	Zhang_2018b	Yes	nEr2O3	erm:ERM00000204	enm:ENM_0000126	Yes	erbium oxide nanoparticle	activation of Nrf2 singling pathway and increased catalase activity						97.55	SD	11.54	nm	97.55	TEM	Hitachi H-7500																615.6	SD	28.73	nm	water								spherical
	32	Zhang_2018b	Yes	nEr2O3	erm:ERM00000204	enm:ENM_0000126	Yes	erbium oxide nanoparticle	promoted activities of SOD and Gpx						97.55	SD	11.54	nm	97.55	TEM	Hitachi H-7500																615.6	SD	28.73	nm	water								spherical
	32	Zhang_2018b	Yes	nEr2O3	erm:ERM00000204	enm:ENM_0000126	Yes	erbium oxide nanoparticle	activating the NLRP3 inflammasomes						97.55	SD	11.54	nm	97.55	TEM	Hitachi H-7500																615.6	SD	28.73	nm	water								spherical
	32	Zhang_2018b	Yes	nEr2O3	erm:ERM00000204	enm:ENM_0000126	Yes	erbium oxide nanoparticle	condensed cellular size with reduced numbers of protrusions						97.55	SD	11.54	nm	97.55	TEM	Hitachi H-7500																615.6	SD	28.73	nm	water								spherical
	32	Zhang_2018b	Yes	nEr2O3	erm:ERM00000204	enm:ENM_0000126	Yes	erbium oxide nanoparticle	activation of Nrf2 singling pathway and increased catalase activity						97.55	SD	11.54	nm	97.55	TEM	Hitachi H-7500																383.04	SD	95.22	nm	DMEM with 10% FBS								spherical
	32	Zhang_2018b	Yes	nEr2O3	erm:ERM00000204	enm:ENM_0000126	Yes	erbium oxide nanoparticle	promoted activities of SOD and Gpx						97.55	SD	11.54	nm	97.55	TEM	Hitachi H-7500																383.04	SD	95.22	nm	DMEM with 10% FBS								spherical
	32	Zhang_2018b	Yes	nEr2O3	erm:ERM00000204	enm:ENM_0000126	Yes	erbium oxide nanoparticle	activating the NLRP3 inflammasomes						97.55	SD	11.54	nm	97.55	TEM	Hitachi H-7500																383.04	SD	95.22	nm	DMEM with 10% FBS								spherical
	32	Zhang_2018b	Yes	nEr2O3	erm:ERM00000204	enm:ENM_0000126	Yes	erbium oxide nanoparticle	condensed cellular size with reduced numbers of protrusions						97.55	SD	11.54	nm	97.55	TEM	Hitachi H-7500																383.04	SD	95.22	nm	DMEM with 10% FBS								spherical
	32	Zhang_2018b	Yes	nEr2O3	erm:ERM00000204	enm:ENM_0000126	Yes	erbium oxide nanoparticle	activation of Nrf2 singling pathway and increased catalase activity						97.55	SD	11.54	nm	97.55	TEM	Hitachi H-7500																305.96	SD	10.47	nm	1640 with 10% FBS								spherical
	32	Zhang_2018b	Yes	nEr2O3	erm:ERM00000204	enm:ENM_0000126	Yes	erbium oxide nanoparticle	promoted activities of SOD and Gpx						97.55	SD	11.54	nm	97.55	TEM	Hitachi H-7500																305.96	SD	10.47	nm	1640 with 10% FBS								spherical
	32	Zhang_2018b	Yes	nEr2O3	erm:ERM00000204	enm:ENM_0000126	Yes	erbium oxide nanoparticle	activating the NLRP3 inflammasomes						97.55	SD	11.54	nm	97.55	TEM	Hitachi H-7500																305.96	SD	10.47	nm	1640 with 10% FBS								spherical
	32	Zhang_2018b	Yes	nEr2O3	erm:ERM00000204	enm:ENM_0000126	Yes	erbium oxide nanoparticle	condensed cellular size with reduced numbers of protrusions						97.55	SD	11.54	nm	97.55	TEM	Hitachi H-7500																305.96	SD	10.47	nm	1640 with 10% FBS								spherical
	32	Zhang_2018b	Yes	nYb2O3	erm:ERM00000205	enm:ENM_0000127	Yes	ytterbium oxide nanoparticle	activation of Nrf2 singling pathway and increased catalase activity						73.54	SD	10.88	nm	73.54	TEM	Hitachi H-7500																540.67	SD	30.04	nm	water								spherical
	32	Zhang_2018b	Yes	nYb2O3	erm:ERM00000205	enm:ENM_0000127	Yes	ytterbium oxide nanoparticle	activating the NLRP3 inflammasomes						73.54	SD	10.88	nm	73.54	TEM	Hitachi H-7500																540.67	SD	30.04	nm	water								spherical
	32	Zhang_2018b	Yes	nYb2O3	erm:ERM00000205	enm:ENM_0000127	Yes	ytterbium oxide nanoparticle	condensed cellular size with reduced numbers of protrusions						73.54	SD	10.88	nm	73.54	TEM	Hitachi H-7500																540.67	SD	30.04	nm	water								spherical
	32	Zhang_2018b	Yes	nYb2O3	erm:ERM00000205	enm:ENM_0000127	Yes	ytterbium oxide nanoparticle	activation of Nrf2 singling pathway and increased catalase activity						73.54	SD	10.88	nm	73.54	TEM	Hitachi H-7500																544.93	SD	108.58	nm	DMEM with 10% FBS								spherical
	32	Zhang_2018b	Yes	nYb2O3	erm:ERM00000205	enm:ENM_0000127	Yes	ytterbium oxide nanoparticle	activating the NLRP3 inflammasomes						73.54	SD	10.88	nm	73.54	TEM	Hitachi H-7500																544.93	SD	108.58	nm	DMEM with 10% FBS								spherical
	32	Zhang_2018b	Yes	nYb2O3	erm:ERM00000205	enm:ENM_0000127	Yes	ytterbium oxide nanoparticle	condensed cellular size with reduced numbers of protrusions						73.54	SD	10.88	nm	73.54	TEM	Hitachi H-7500																544.93	SD	108.58	nm	DMEM with 10% FBS								spherical
	32	Zhang_2018b	Yes	nYb2O3	erm:ERM00000205	enm:ENM_0000127	Yes	ytterbium oxide nanoparticle	activation of Nrf2 singling pathway and increased catalase activity						73.54	SD	10.88	nm	73.54	TEM	Hitachi H-7500																294.1	SD	5.3	nm	1640 with 10% FBS								spherical
	32	Zhang_2018b	Yes	nYb2O3	erm:ERM00000205	enm:ENM_0000127	Yes	ytterbium oxide nanoparticle	activating the NLRP3 inflammasomes						73.54	SD	10.88	nm	73.54	TEM	Hitachi H-7500																294.1	SD	5.3	nm	1640 with 10% FBS								spherical
	32	Zhang_2018b	Yes	nYb2O3	erm:ERM00000205	enm:ENM_0000127	Yes	ytterbium oxide nanoparticle	condensed cellular size with reduced numbers of protrusions						73.54	SD	10.88	nm	73.54	TEM	Hitachi H-7500																294.1	SD	5.3	nm	1640 with 10% FBS								spherical
	32	Zhang_2018b	Yes	nCeO2	erm:ERM00000198	enm:ENM_9000006	No	cerium oxide nanoparticle	activation of Nrf2 singling pathway and increased catalase activity						15.26	SD	2.03	nm	15.26	TEM	Hitachi H-7500																639.28	SD	121.53	nm	water								spherical
	32	Zhang_2018b	Yes	nCeO2	erm:ERM00000198	enm:ENM_9000006	No	cerium oxide nanoparticle	activation of Nrf2 singling pathway and increased catalase activity						15.26	SD	2.03	nm	15.26	TEM	Hitachi H-7500																433.68	SD	163.27	nm	DMEM with 10% FBS								spherical
	32	Zhang_2018b	Yes	nCeO2	erm:ERM00000198	enm:ENM_9000006	No	cerium oxide nanoparticle	activation of Nrf2 singling pathway and increased catalase activity						15.26	SD	2.03	nm	15.26	TEM	Hitachi H-7500																639	SD	32.76	nm	1640 with 10% FBS								spherical
	32	Zhang_2018b	Yes	nTiO2	erm:ERM00000211	npo:NPO_1486	Yes	titanium dioxide nanoparticle	activation of Nrf2 singling pathway and increased catalase activity						24.47	SD	3.31	nm	24.47	TEM	Hitachi H-7500																1000.2	SD	30.28	nm	water								spherical
	32	Zhang_2018b	Yes	nTiO2	erm:ERM00000211	npo:NPO_1486	Yes	titanium dioxide nanoparticle	increased the number and length of protrusions						24.47	SD	3.31	nm	24.47	TEM	Hitachi H-7500																1000.2	SD	30.28	nm	water								spherical
	32	Zhang_2018b	Yes	nTiO2	erm:ERM00000211	npo:NPO_1486	Yes	titanium dioxide nanoparticle	activation of Nrf2 singling pathway and increased catalase activity						24.47	SD	3.31	nm	24.47	TEM	Hitachi H-7500																647.32	SD	32.65	nm	DMEM with 10% FBS								spherical
	32	Zhang_2018b	Yes	nTiO2	erm:ERM00000211	npo:NPO_1486	Yes	titanium dioxide nanoparticle	increased the number and length of protrusions						24.47	SD	3.31	nm	24.47	TEM	Hitachi H-7500																647.32	SD	32.65	nm	DMEM with 10% FBS								spherical
	32	Zhang_2018b	Yes	nTiO2	erm:ERM00000211	npo:NPO_1486	Yes	titanium dioxide nanoparticle	activation of Nrf2 singling pathway and increased catalase activity						24.47	SD	3.31	nm	24.47	TEM	Hitachi H-7500																678.23	SD	75.27	nm	1640 with 10% FBS								spherical
	32	Zhang_2018b	Yes	nTiO2	erm:ERM00000211	npo:NPO_1486	Yes	titanium dioxide nanoparticle	increased the number and length of protrusions						24.47	SD	3.31	nm	24.47	TEM	Hitachi H-7500																678.23	SD	75.27	nm	1640 with 10% FBS								spherical
	32	Zhang_2018b	Yes	nZnO	erm:ERM00000210	npo:NPO_1542	No	zinc oxide nanoparticle	activation of Nrf2 singling pathway and increased catalase activity						19.04	SD	3.55	nm	19.04	TEM	Hitachi H-7500																1085	SD	20.58	nm	water								spherical
	32	Zhang_2018b	Yes	nZnO	erm:ERM00000210	npo:NPO_1542	No	zinc oxide nanoparticle	activation of post-transcriptional mechanism						19.04	SD	3.55	nm	19.04	TEM	Hitachi H-7500																1085	SD	20.58	nm	water								spherical
[truncated: 69 more rows]
[truncated: 47 more columns]

## Sheet: lookup1
	Source	Author_year	Yes	NP	ERM	material type	Final Term	material type name / description	KEs/MIEs described in paper	KE/MIE title	MIE ID (KE ID AOP-Wiki)	KE title	KE ID	Primary size descriptor (ECD, Feret diameter , length)	Primary size value	qualifier (U or SD)	qualifier value	Primary size Unit	Normalized primary size (nm)	Primary size method	Primary size instrument	Nominal size	Unit	Bundle diameter	qualifier (U or SD)	qualifier value	Unit	Normalized bundle diameter (nm)	Bundle diameter method	Diameter	qualifier (U or SD)	qualifier value	Unit	Normalized diameter (nm)	Diameter method	Diameter instrument	Hydrodynamic diameter	qualifier (U or SD)	qualifier value	Unit	Medium	Hydrodymanic diameter method	Hydrodymanic diameter instrument	Surface area	qualifier (U or SD)	qualifier value	Unit	Surface area method/instrument	Shape
[truncated: 364 more rows]
[truncated: 47 more columns]

[truncated: 4 more sheets: lookup2, lookup3, lookup4, lookup5]
